# Supplementary material for: Genome-Wide SNP Markers Based on SLAF-Seq Uncover Breeding Traces in Rapeseed (Brassica napus L.)
Source: Front Plant Sci. 2017 Apr 28;8:648. doi: 10.3389/fpls.2017.00648 (PMC5409215; doi:10.3389/fpls.2017.00648)
Supplement: Table S1 — Information for the 300 inbred lines and assignment to ecotype subgroups of B. napus. [file Table1.XLS]

## Sheet: Sheet1
Table S1 Information for the 300 inbred lines and assignment to ecotype subgroups of B. napus
Code	Sequencing No.	Accession name	Origin	Ecotype
1	aa	Guiza 4	China	Semi-winter
2	ab	5801	China	Semi-winter
3	io	Zheshuang 72	China	Semi-winter
4	ac	AN2006	China	Semi-winter
5	ad	Huayou 2	China	Semi-winter
6	ae	Yuyou 2	China	Semi-winter
7	it	Zhongshuang 11 × OQ1202-4	China	Semi-winter
8	af	FDH094	China	Spring
9	iu	FDH072	China	Semi-winter
10	iv	Huashuang 5	China	Semi-winter
11	ag	CD2011	China	Semi-winter
12	ah	FDH-2006_078	China	Semi-winter
13	ai	FDH058	China	Winter
14	aj	Wanyou 23	China	Semi-winter
15	iw	Chengdu 186	China	Semi-winter
16	ix	FDH029	China	Semi-winter
17	ak	FDH071	China	Semi-winter
18	al	Qianfengyou 3	China	Semi-winter
19	iy	FDH-2006_093	China	Semi-winter
20	iz	Mianyou 10	China	Semi-winter
21	am	Zhongshuang 4	China	Semi-winter
22	an	Huayou 10	China	Semi-winter
23	ao	M5T023	China	Semi-winter
24	ap	Ganyou 3	China	Semi-winter
25	aq	Youyan 8	China	Semi-winter
26	ar	(B. napus × Turnip)-1	China	Semi-winter
27	as	Deyou 5	China	Winter
28	lj	Jiant 86502	China	Spring
29	at	Chuangyou 18 × Ningyou 10	China	Semi-winter
30	au	FDH112	China	Semi-winter
31	av	CD2011-047	China	Semi-winter
32	aw	Deyou 15	China	Semi-winter
33	im	CD2009-005	China	Semi-winter
34	ja	Mianyou 104	China	Semi-winter
35	ax	FDH083	China	Semi-winter
36	ay	M5T070	China	Semi-winter
37	az	Qianyou 12	China	Semi-winter
38	jb	Guangye 224	China	Semi-winter
39	ba	FDH001	China	Semi-winter
40	jc	Huashuang 3	China	Semi-winter
41	bb	Zhongshuang 7	China	Semi-winter
42	bc	Chuangaoyou 202	China	Semi-winter
43	bd	Xiangyou 13	China	Semi-winter
44	jd	FDH157	China	Semi-winter
45	be	M5T117	China	Semi-winter
46	je	FDH-2006_080	China	Semi-winter
47	bf	Jingtian 1	China	Semi-winter
48	bg	FDH158	China	Semi-winter
49	bh	FDH-2006_026	China	Semi-winter
50	jf	FDH147	China	Semi-winter
51	bi	CD2009-008	China	Semi-winter
52	bj	FDH115	China	Winter
53	bk	(B. napus × Turnip)-1	China	Semi-winter
54	ij	Zhongshuang 11-4 × 0Q1276-1	China	Semi-winter
55	bl	FDH193	China	Semi-winter
56	bm	FDH-2006_044	China	Semi-winter
57	bn	Chuanyou 18	China	Semi-winter
58	bo	Suyou 3	China	Semi-winter
59	bp	Xiangyouza 753	China	Semi-winter
60	bq	FDH159	China	Semi-winter
61	br	FDH-2006_091	China	Semi-winter
62	jg	FDH-2006_101	China	Semi-winter
63	bs	FDH209	China	Semi-winter
64	bt	CD2009-002	China	Semi-winter
65	ii	FDH064	China	Semi-winter
66	bu	Huyou 9	China	Semi-winter
67	bv	FDNH120	China	Semi-winter
68	jh	Zhongshuang 11-3 × 0Q854	China	Semi-winter
69	bw	FDH110	China	Semi-winter
70	ji	FDH030	China	Spring
71	bx	FDH151	China	Semi-winter
72	by	FDH073	China	Semi-winter
73	bz	(B. napus × Turnip)-1	China	Semi-winter
74	ca	CD2011-046	China	Semi-winter
75	cb	FDH135	China	Semi-winter
76	cc	FDH173	China	Winter
77	cd	FDH226	China	Semi-winter
78	jj	FDH-2006_102	China	Semi-winter
79	il	FDH-2006_113	China	Semi-winter
80	ce	Zaxuan 1	China	Semi-winter
81	cf	FDH-2006_074	China	Semi-winter
82	ir	Chuangyou 18 × Ningyou 10	China	Semi-winter
83	cg	FDH036	China	Winter
84	ch	FDH190	China	Semi-winter
85	jk	Qianyou 17	China	Semi-winter
86	ci	FDH070	China	Spring
87	jl	(B. napus × Turnip)-2	China	Semi-winter
88	jm	FDH084	China	Semi-winter
89	cj	FDH-2006_054	China	Semi-winter
90	ck	FDH-2006_046	China	Semi-winter
91	cl	FDH006	China	Winter
92	cm	Jingtian 2	China	Semi-winter
93	cn	AN2006-1	China	Semi-winter
94	co	FDH-2006_068	China	Spring
95	cp	FDH125	China	Winter
96	jn	FDH182	China	Semi-winter
97	cq	FDH-2006_067	China	Semi-winter
98	jo	CD2011-044	China	Semi-winter
99	cr	FDH207	China	Semi-winter
100	lm	FDH052	Europe	Winter
101	jp	Huafengyou D-1	China	Semi-winter
102	cs	CD2009-009	China	Semi-winter
103	ct	Deyou 108	China	Semi-winter
104	cu	Apaxix	Canada	Spring
105	cv	Huayou 13	China	Semi-winter
106	jq	Zhong A-7	China	Semi-winter
107	cw	FDH-2006_072	China	Semi-winter
108	jr	Xiangyou 13	China	Semi-winter
109	cx	FDH086	China	Semi-winter
110	js	FDH047	China	Winter
111	cy	FDH-2006_103	China	Semi-winter
112	jt	Morr	Canada	Spring
113	cz	Huaza 14	China	Semi-winter
114	da	M5T012	China	Semi-winter
115	ju	Huajianghuaye	China	Semi-winter
116	jv	JA2013-051	China	Semi-winter
117	jw	FDH153	China	Semi-winter
118	db	Nikas	Japan	Semi-winter
119	is	Deyang 5	China	Semi-winter
120	jx	FDH160	China	Semi-winter
121	dc	Chuangyou 18 × Ningyou 10	China	Semi-winter
122	jy	FDH-2006_030	China	Semi-winter
123	dd	FDH180	China	Semi-winter
124	ll	CD2009-10	China	Semi-winter
125	de	Ningyou 2	China	Semi-winter
126	jz	Youyan 7	China	Semi-winter
127	df	Winpol	Europe	Winter
128	dg	Huashuang 3	China	Semi-winter
129	dh	Lvkangshengyou 1	China	Semi-winter
130	di	FDH024	China	Semi-winter
131	dj	CD2009-021	China	Semi-winter
132	ka	FDH-2006_108	China	Semi-winter
133	dk	Youfeng 1	China	Semi-winter
134	kb	Veronica	Europe	Winter
135	kc	Deyang 5	China	Semi-winter
136	kd	FDH023	China	Semi-winter
137	ke	FDH-2006_008	China	Semi-winter
138	dl	Zheyou 208	China	Semi-winter
139	kf	FDH044	China	Semi-winter
140	dm	JS2009-13	China	Semi-winter
141	kg	JA2013-123	China	Semi-winter
142	dn	FDH074	China	Semi-winter
143	kh	FDH-2006_121	China	Semi-winter
144	do	FDH186	China	Semi-winter
145	ki	FDH127	China	Semi-winter
146	dp	FDH063	China	Spring
147	dq	FDH076	China	Semi-winter
148	kj	FDH164	China	Semi-winter
149	dr	FDH-2006_095	China	Semi-winter
150	ds	FDH220	China	Semi-winter
151	dt	Huashuang 2	China	Semi-winter
152	du	Bronovski	Europe	Winter
153	dv	FDH043	China	Winter
154	kk	FDH192	China	Winter
155	kl	JA2013-033	China	Semi-winter
156	dw	FDH087	China	Semi-winter
157	dx	FDH197	China	Semi-winter
158	km	Apomix	Canada	Spring
159	dy	FDH218	China	Semi-winter
160	dz	FDH-2006_002	China	Semi-winter
161	ea	FDH-2006_094	China	Semi-winter
162	eb	FDH014	China	Spring
163	ec	Huaza 10	China	Semi-winter
164	ed	FDH-2006_028	China	Spring
165	ee	FDH223	China	Semi-winter
166	ef	Wanyou 20	China	Semi-winter
167	kn	FDH-2006_022	China	Semi-winter
168	eg	AN2006-7	China	Semi-winter
169	eh	FDH152	China	Semi-winter
170	ei	M5T108	China	Semi-winter
171	ej	Za 5184	China	Semi-winter
172	ek	M5T028	China	Semi-winter
173	ko	Rex	Canada	Spring
174	el	FDH-2006_077	China	Semi-winter
175	em	CD2009-20	China	Semi-winter
176	en	Zhongshuang 11	China	Semi-winter
177	in	SX2009-09	China	Semi-winter
178	eo	FDH188	China	Semi-winter
179	ep	FDH-2006_017	China	Semi-winter
180	eq	Huayou 11	China	Semi-winter
181	kp	Erra	Europe	Winter
182	er	Mamov	Japan	Semi-winter
183	es	FDH221	China	Semi-winter
184	et	CD2011-060	China	Semi-winter
185	ip	M5T128	China	Semi-winter
186	eu	Huayou 2709	China	Semi-winter
187	ev	FDH041	China	Winter
188	ew	FDH107	China	Semi-winter
189	ex	FDH175	China	Semi-winter
190	ey	Cibrabra	Europe	Winter
191	ez	T265	China	Semi-winter
192	iq	FDH113	China	Semi-winter
193	fa	Shengguang 86	China	Semi-winter
194	fb	Huayou 16	China	Semi-winter
195	fc	FDH053	China	Semi-winter
196	fd	Xiangzayou 4	China	Semi-winter
197	fe	FDH092	China	Winter
198	ff	Xiangnongyou 571	China	Semi-winter
199	fg	SX2006-10	China	Semi-winter
200	fh	FDH208	China	Semi-winter
201	kq	Huayou 9	China	Semi-winter
202	fi	AN2006-02	China	Semi-winter
203	fj	FDH-2006_052	China	Semi-winter
204	fk	JA2013-056	China	Semi-winter
205	fl	(B. napus × Turnip)-1	China	Semi-winter
206	fm	FDH009	China	Semi-winter
207	fn	Apcooix	Canada	Spring
208	fo	AN2006-05	China	Semi-winter
209	fp	Huayou 5	China	Semi-winter
210	kr	Doral	Japan	Semi-winter
211	fq	FDH050	China	Semi-winter
212	fr	FDH-2006_081	China	Semi-winter
213	ks	FDH211	Japan	Semi-winter
214	fs	Qianfengyou 2	China	Semi-winter
215	ft	FDH-2006_048	China	Semi-winter
216	ln	Hongyou 5	China	Semi-winter
217	fu	FDH167	China	Semi-winter
218	kt	Major	Europe	Winter
219	fv	Qianyou 17	China	Semi-winter
220	fw	Huafengyou D-3	China	Semi-winter
221	fx	Jiayou 3	China	Semi-winter
222	fy	FDH-2006_004	China	Semi-winter
223	fz	FDH-2006_032	China	Semi-winter
224	ga	FDH-2006_084	China	Semi-winter
225	ku	Deyou 3	China	Semi-winter
226	gb	CD2009-014	China	Semi-winter
227	gc	Coma	Europe	Winter
228	gd	JA2013-040	China	Semi-winter
229	ge	FDH-2006_090	China	Semi-winter
230	gf	Za 97	China	Semi-winter
231	gg	FDH183	China	Semi-winter
232	gh	Deyang 5	China	Semi-winter
233	kv	FDH212	China	Winter
234	gi	Guiza 4	China	Semi-winter
235	gj	FDH085	China	Semi-winter
236	gk	Qianhuangyou 27	China	Semi-winter
237	gl	FDH-2006_125	China	Semi-winter
238	gm	FDH-2006_100	China	Semi-winter
239	gn	Deyang 4	China	Semi-winter
240	go	Huayou 3	China	Semi-winter
241	gp	CD2011-065	China	Semi-winter
242	gq	Optima	Japan	Semi-winter
243	gr	FDH-2006_034	China	Semi-winter
244	gs	Huafengyou D-1	China	Semi-winter
245	gt	FDH-2006_057	China	Semi-winter
246	gu	Apomix	Canada	Spring
247	gv	FDH155	China	Semi-winter
248	kw	Ningyou 16	China	Semi-winter
249	gw	Zhongshuag 11-4 × 0Q1257-5	China	Semi-winter
250	gx	Manoarin	Europe	Winter
251	lk	Huayou 4	China	Semi-winter
252	gy	FDH-2006_104	China	Semi-winter
253	gz	FDH098	China	Semi-winter
254	ha	Huaza 11	China	Semi-winter
255	hb	Haiyou 1	China	Semi-winter
256	hc	FDH-2006_116	China	Semi-winter
257	hd	FDH035	China	Winter
258	he	FDH016	China	Semi-winter
259	hf	FDH-2006_058	China	Semi-winter
260	kx	Literavo	Europe	Winter
261	hg	FDH-2006_050	China	Semi-winter
262	hh	FDH-2006_120	China	Semi-winter
263	ky	CD2011_050	China	Semi-winter
264	kz	FDH-2006_059	China	Semi-winter
265	la	Deyang 5	China	Semi-winter
266	lb	JA2013-013	China	Semi-winter
267	ik	Zhongshuang 11-3 × 0Q339-1	China	Semi-winter
268	hi	CD2011_034	China	Semi-winter
269	hj	FDH131	China	Semi-winter
270	lc	Huayou 6	China	Semi-winter
271	hk	FDH082	China	Semi-winter
272	hl	Eyouchangmei	China	Semi-winter
273	ld	Deyou 108	China	Semi-winter
274	le	FDH-2006-109	China	Semi-winter
275	hm	Zhongyouza 8	China	Semi-winter
276	hn	FDH005	China	Semi-winter
277	ho	FDH130	China	Semi-winter
278	lf	JA2013-120	China	Semi-winter
279	hp	FDH-2006_086	China	Semi-winter
280	hq	FDH059	China	Winter
281	hr	FDH034	China	Spring
282	hs	FDH170	China	Semi-winter
283	ht	FDH-2006_024	China	Semi-winter
284	hu	FDH-2006_079	China	Semi-winter
285	hv	Tai 265	China	Semi-winter
286	lg	FDH-2006_019	China	Spring
287	hw	Aijia	Japan	Semi-winter
288	hx	Qianyou 17	China	Semi-winter
289	hy	CD2011-043	China	Semi-winter
290	hz	FDH081	China	Semi-winter
291	ia	FDH123	China	Winter
292	ib	FDH046	China	Semi-winter
293	ic	Youyan 7	China	Semi-winter
294	id	FDH114	China	Semi-winter
295	li	CD2009_018	China	Semi-winter
296	lh	FDH033	China	Winter
297	ie	CD2011_061	China	Semi-winter
298	if	Leyou 5	China	Semi-winter
299	ig	FDH150	China	Semi-winter
300	ih	FDH-2006_012	China	Semi-winter
Note:Sequencing No. .is the code of each accession for SLAF-seq in Biomarker Technologies Corporation in Beijing China
