# Supplementary material for: Genome-Wide SNP Markers Based on SLAF-Seq Uncover Breeding Traces in Rapeseed (Brassica napus L.)
Source: Front Plant Sci. 2017 Apr 28;8:648. doi: 10.3389/fpls.2017.00648 (PMC5409215; doi:10.3389/fpls.2017.00648)
Supplement: Table S2 — Sequencing data statistics of the 300 B. napus accessions. [file Table2.XLS]

## Sheet: Sheet1
Table S2 Sequencing data statistics of the 300 B. napus accessions
Accessions code	Reads	Q30 Percentage (%)	GC Percentage (%)
1	2076114	86.83	40.17
2	3006724	87.24	40.59
3	2019079	87.3	40.86
4	1839299	87.67	39.35
5	1810622	85.87	39.81
6	2921590	85.4	39.67
7	3059409	85.37	39.15
8	1638928	87.15	40.59
9	2355452	85.55	40.18
10	2234099	86.7	40.7
11	2681753	86.89	40.61
12	1505598	87.45	40.92
13	1909113	87.46	40.64
14	1923879	88.04	40.42
15	3169903	86.08	39.42
16	2430767	84.95	40.21
17	1791262	87.43	39.84
18	2226885	87.72	40.08
19	2820081	84.6	39.72
20	3603893	85.51	39.14
21	1949874	87.33	40.39
22	1420659	88.38	41.28
23	2414641	87.18	40.62
24	1578500	86.96	40.02
25	2675372	87.05	39.21
26	1467741	86.9	39.54
27	2273196	87.61	40.48
28	3077313	82.77	38.78
29	2136916	84.83	40.37
30	3145739	87.82	39.16
31	1962003	84.63	40.22
32	2285148	87.85	40.45
33	1893298	88.53	41.07
34	1974416	84.23	40.19
35	1469334	87.47	40.81
36	2520662	87.46	39.66
37	1276365	87.07	39.66
38	3292711	85.17	39.16
39	2177601	87.87	40.71
40	3273846	85.49	39.58
41	1898533	87.9	40.78
42	1782815	87.22	40.63
43	2635449	87.91	40.04
44	3532705	85.51	39.38
45	2225249	86.55	40.77
46	2769335	86.19	40.19
47	3135927	87.62	39.82
48	1947978	87.32	39.74
49	2120445	87.19	39.9
50	2293170	85.75	39.83
51	1676498	88.3	40.97
52	2463674	85.87	40.45
53	2070242	84.93	40.24
54	1306452	84.98	41.07
55	1741223	85.97	39.98
56	1696547	86.73	39.07
57	2615537	87.56	39.25
58	1541106	87.62	40.23
59	1903724	87.48	40.64
60	1632671	87.94	40.67
61	2766023	88.15	40.01
62	2926053	85.9	39.87
63	2184421	87.65	40.28
64	2380857	85.56	40.37
65	1744508	84.44	40.7
66	2091975	83.88	40.7
67	1654561	86.56	40.63
68	3203667	85.97	39.91
69	2277572	87.98	40.17
70	3281292	86.19	39.51
71	1737813	88.35	40.63
72	2118156	87.97	40.37
73	2573544	83.46	39.48
74	2209175	83.06	39.69
75	1874246	83.28	40.7
76	2415464	85.38	40.33
77	2140245	83.94	40.54
78	3478404	86.75	39.35
79	2546828	87.25	40.75
80	1882463	84.59	40.71
81	1988100	85.3	40.83
82	1817770	86.55	41.25
83	2034418	85.38	40.95
84	1849841	85.57	39.76
85	3066850	85.71	39.54
86	2501460	85.55	40.17
87	3237816	85.73	39.88
88	3300666	85.15	39.68
89	1533085	87.09	40.15
90	1887176	86.75	40.37
91	1903785	85.53	39.89
92	2539147	87.46	39.98
93	1981212	87.63	39.98
94	2436888	86.6	40.4
95	2291896	87.63	39.66
96	3377798	85.74	39.24
97	2129188	85.07	40.28
98	2954623	85.94	38.76
99	1651133	85.22	40.82
100	3306213	84.65	39.5
101	2598443	86.72	40.48
102	1406873	86.13	40.87
103	1345764	85.2	40.83
104	2045972	85.07	40.38
105	2137314	85.01	40.51
106	2918041	86.18	39.17
107	2119572	86.25	40.38
108	3284535	86.28	39.45
109	2340219	85.55	40.25
110	2644837	86.19	39.79
111	2137078	85.78	39.95
112	2870298	85.03	39.15
113	2536340	88.83	40.61
114	1913288	87.93	40.15
115	1972854	86.12	41.26
116	3184037	85.68	39.55
117	2632927	84.81	39.72
118	2497933	88.2	40
119	1712609	84.59	41.41
120	3159628	85.54	39.33
121	3025943	86.98	39.9
122	2472934	85.6	39.04
123	1948407	87.57	40.61
124	3001358	86.11	39.72
125	2050389	86	40.54
126	2680652	85.43	40.22
127	2429777	87.68	40.45
128	2047437	87.77	39.72
129	2330387	86.3	40.33
130	1751644	86.48	40.88
131	1981702	87.95	40.4
132	2834501	84.73	39.15
133	1795578	87.66	40.8
134	2947414	84.35	39.53
135	2823171	83.17	39.83
136	2614070	83.79	39.82
137	2942941	83.62	39.73
138	2727032	86.75	40.62
139	2620279	83.15	40.06
140	2093816	85.57	40.79
141	2233882	83.35	40.28
142	2049137	86.97	40.11
143	2816579	83.27	39.78
144	1801055	85.39	40.83
145	2388932	84.25	39.46
146	2694602	87.07	40.48
147	1645859	87.21	41.36
148	2714092	85.64	40.05
149	2325796	87.09	40.6
150	1913601	86.79	40.9
151	2829457	88.5	40.65
152	2477216	87.09	40
153	1892993	88.69	40.46
154	2838699	85.58	39.07
155	3272293	85.31	39.45
156	1888781	87.65	40.46
157	1707721	87.76	41.26
158	2638274	82.8	40.07
159	2133668	87.46	41.24
160	2307587	86.25	39.53
161	2165772	87.45	39.66
162	1878905	87.83	41.37
163	2027433	86.49	41.44
164	2938357	86.64	40.64
165	1840946	87.41	40.72
166	2027934	87.58	41
167	2104754	82.39	40.35
168	1763734	87.18	40.49
169	2552723	87.47	39.97
170	1833096	87.08	40.43
171	1658529	86.93	40.41
172	1987320	85.41	40.5
173	2913933	82.98	39.61
174	1690956	85.24	41.08
175	1468103	86.9	40.82
176	2200585	86.78	40.4
177	1425809	89.02	41.35
178	2421873	86.24	39.7
179	1906994	87.16	40.79
180	1625984	87.23	40.21
181	2946525	83.02	38.93
182	2231118	84.14	40.62
183	1522289	85.89	40.93
184	1435494	85.65	41.44
185	1998207	87.17	41.03
186	1905427	83.56	41.6
187	1415464	86.3	41.53
188	1804768	83.82	41.16
189	1973094	85.75	40.68
190	1307205	85.58	41.12
191	1962635	84.79	40.6
192	2034949	85.78	40.57
193	1907909	86.19	41.21
194	1385862	86.15	40.41
195	1799278	84.23	40.95
196	1665599	84.63	40.92
197	1887912	84.16	40.28
198	1647403	85.68	40.62
199	1407158	85.33	40.23
200	2020677	85.11	40.74
201	3168112	84.76	39.02
202	1644873	86.47	41.16
203	1953825	86.72	41.54
204	1461290	86.71	40.3
205	1979555	85.79	40.92
206	1722873	83.23	40.54
207	1237665	84.77	41.83
208	2399795	85.4	40.27
209	2403531	85.86	40.03
210	2350803	84.85	38.96
211	2838447	82.64	40.69
212	1856008	85.96	39.91
213	3310766	85.34	38.98
214	1756918	86.16	39.91
215	1900769	85.93	39.97
216	3475966	85.49	39.64
217	2251053	86.5	40.12
218	2197236	83.29	40.12
219	1534741	83.52	40.07
220	1550558	86.28	40.03
221	1534191	86.4	40.11
222	1728545	86.19	40.08
223	1678192	82.87	39.87
224	1752998	86.29	39.75
225	3398471	83.34	38.89
226	2434596	85.32	41.01
227	2084946	87.01	40.83
228	1983073	86.77	40.39
229	2526226	84.92	40.77
230	1768256	87.27	40.73
231	1964904	87.16	40.14
232	2450893	87.07	40.57
233	3022032	84.13	39.72
234	2800509	87.12	40.61
235	1689061	87.34	40.98
236	2364372	87.38	40.82
237	2534805	85.84	39.87
238	1474572	84.52	41.24
239	1942460	86.36	40.79
240	1794806	84.28	41.18
241	2558823	86.65	40.16
242	2239922	87.87	40.23
243	2478565	86.83	40.05
244	1718042	88.7	40.14
245	1703173	87.98	38.87
246	2481938	85.94	39.82
247	2352712	87.05	39.92
248	2820538	83.54	39.4
249	2425717	88.02	39.48
250	2268460	87.8	40.22
251	2577518	86.16	39.86
252	1752907	86.19	40.12
253	1846167	87.87	40.7
254	1365002	86.56	40.01
255	2065051	87.5	40.12
256	2354309	87.79	39.95
257	1964725	88.05	39.96
258	1915909	87.64	40.23
259	1736133	87.16	40.33
260	2783000	85.71	39.39
261	1698363	86.76	40.08
262	1900506	87.47	40.21
263	3226084	85.6	39.1
264	2581849	85.39	39.93
265	3426469	84.83	39.56
266	3009360	85.65	39.48
267	1563154	88.73	40.95
268	1993388	85.19	39.91
269	2444048	87.5	39.97
270	3570821	85.42	38.92
271	1789366	87.25	39.96
272	2219836	87.52	40.67
273	2156083	81.94	39.87
274	1973822	81.91	40.13
275	2034190	87.19	40.05
276	1744455	88.02	40.46
277	1558455	87.48	40.27
278	2467563	82.99	39.21
279	1871979	87.21	40.18
280	1346386	80.51	40.55
281	1871940	82.36	40.74
282	1442723	84.98	40.39
283	1825893	82.69	40.61
284	1357808	84.37	39.96
285	1596085	83.73	40.28
286	2886406	82.51	39.32
287	1623596	82.57	40.34
288	1801610	82.71	40.64
289	1464809	85.68	40.37
290	1633981	85.59	40.23
291	1619280	83.4	40.17
292	2040592	83.9	40.18
293	1578540	84.86	40.64
294	1787076	85.29	40.44
295	2825724	82.41	39.71
296	3008827	83.59	39.78
297	1555504	84.1	40.77
298	1891633	83.52	40.88
299	1683423	83.75	40.7
300	1453297	85.03	39.76
Arabidosis (control)	722792	83.36	41.96
Reads means DNA sequences obtainted by serquencing, Q30 (Q=-10*log10e) (indicating a 0.1% chance of an error and thus 99.9% confidence)
