# Supplementary material for: Genome-Wide SNP Markers Based on SLAF-Seq Uncover Breeding Traces in Rapeseed (Brassica napus L.)
Source: Front Plant Sci. 2017 Apr 28;8:648. doi: 10.3389/fpls.2017.00648 (PMC5409215; doi:10.3389/fpls.2017.00648)
Supplement: Table S3 — SLAF tags statistics of 300 accessions of B. napus. [file Table3.XLS]

## Sheet: Sheet1
Table S3 SLAF tags statistics of 300 accessions of B. napus
Sample ID	SLAF number	Total depth	Average depth
1	243333	1530565	6.29
2	286493	2354972	8.22
3	275133	1400427	5.09
4	205557	1465621	7.13
5	221814	1386338	6.25
6	265691	2234461	8.41
7	279460	2325107	8.32
8	232757	1249905	5.37
9	279022	1649020	5.91
10	285842	1549264	5.42
11	284940	2091460	7.34
12	240537	1152172	4.79
13	263936	1388303	5.26
14	245517	1536936	6.26
15	296510	2333534	7.87
16	285514	1690243	5.92
17	231911	1416976	6.11
18	259750	1763703	6.79
19	284174	2043211	7.19
20	267681	2716962	10.15
21	258747	1547307	5.98
22	230901	1096780	4.75
23	276463	1860596	6.73
24	232908	1243729	5.34
25	244063	2147754	8.8
26	197782	1153069	5.83
27	261530	1767943	6.76
28	250323	2345527	9.37
29	252191	1666983	6.61
30	224349	2546361	11.35
31	236131	1553742	6.58
32	271767	1780074	6.55
33	275793	1387239	5.03
34	252384	1322492	5.24
35	248559	1073775	4.32
36	245833	2047789	8.33
37	196849	994087	5.05
38	259358	2432778	9.38
39	266313	1696414	6.37
40	299407	2350345	7.85
41	260888	1434884	5.5
42	241163	1413215	5.86
43	262735	2099253	7.99
44	289779	2677558	9.24
45	268527	1624588	6.05
46	293769	1933000	6.58
47	270907	2519435	9.3
48	234415	1542451	6.58
49	260099	1680240	6.46
50	270727	1605411	5.93
51	254484	1257151	4.94
52	277133	1787508	6.45
53	245729	1609525	6.55
54	221876	1018411	4.59
55	223135	1077742	4.83
56	201288	1296295	6.44
57	248976	2076460	8.34
58	239081	1169106	4.89
59	258858	1410776	5.45
60	250921	1272169	5.07
61	276669	2191218	7.92
62	290834	2134722	7.34
63	251642	1736330	6.9
64	274385	1717650	6.26
65	255888	1335735	5.22
66	262973	1388497	5.28
67	246156	1220934	4.96
68	302613	2351303	7.77
69	262854	1795293	6.83
70	290470	2509661	8.64
71	248786	1331005	5.35
72	270230	1624082	6.01
73	251337	1885028	7.5
74	258646	1657921	6.41
75	261841	1356336	5.18
76	279474	1797018	6.43
77	268593	1568583	5.84
78	286188	2641515	9.23
79	288409	1831397	6.35
80	258744	1384280	5.35
81	274221	1332714	4.86
82	262064	1417766	5.41
83	269712	1442959	5.35
84	226742	1435277	6.33
85	303577	2231291	7.35
86	270659	1829655	6.76
87	302422	2325625	7.69
88	289665	2479532	8.56
89	236927	1194112	5.04
90	245253	1496043	6.1
91	249041	1382178	5.55
92	266830	1974542	7.4
93	246702	1559157	6.32
94	283218	1775777	6.27
95	251870	1775684	7.05
96	282451	2544884	9.01
97	266852	1531730	5.74
98	267239	2212739	8.28
99	244029	1195742	4.9
100	281306	2391101	8.5
101	301088	1767387	5.87
102	235125	1079224	4.59
103	235032	947179	4.03
104	259420	1507230	5.81
105	264840	1565204	5.91
106	276876	2192858	7.92
107	255402	1586046	6.21
108	283197	2438326	8.61
109	260768	1754969	6.73
110	287089	1975172	6.88
111	252981	1545714	6.11
112	261903	2147605	8.2
113	289904	1930761	6.66
114	258664	1443345	5.58
115	269505	1269369	4.71
116	291645	2414821	8.28
117	276073	1929750	6.99
118	282098	1856205	6.58
119	257939	1209734	4.69
120	277168	2308809	8.33
121	268370	2206001	8.22
122	243875	1851011	7.59
123	256218	1537308	6
124	293010	2259107	7.71
125	268547	1498492	5.58
126	275895	1969890	7.14
127	277713	1894003	6.82
128	250716	1592047	6.35
129	277300	1705395	6.15
130	254970	1272300	4.99
131	258515	1414077	5.47
132	259004	2162683	8.35
133	258372	1371955	5.31
134	279318	2206612	7.9
135	282005	2075557	7.36
136	271332	1907464	7.03
137	281602	2165519	7.69
138	290637	2110025	7.26
139	295248	1871872	6.34
140	283162	1489432	5.26
141	274203	1472470	5.37
142	237694	1602058	6.74
143	282186	2034561	7.21
144	238346	1265617	5.31
145	259097	1824043	7.04
146	280436	2114487	7.54
147	257272	1260633	4.9
148	278981	1936128	6.94
149	270957	1812702	6.69
150	256753	1484032	5.78
151	312077	2197022	7.04
152	274524	1847547	6.73
153	258630	1484536	5.74
154	261525	2181119	8.34
155	290480	2440032	8.4
156	254455	1432582	5.63
157	252716	1301487	5.15
158	271553	1816690	6.69
159	271461	1623337	5.98
160	241359	1725717	7.15
161	237640	1711008	7.2
162	261491	1388517	5.31
163	275093	1430484	5.2
164	300653	2227839	7.41
165	251210	1396728	5.56
166	264608	1561187	5.9
167	268524	1374843	5.12
168	252096	1386528	5.5
169	274260	2015811	7.35
170	241089	1395905	5.79
171	230221	1238589	5.38
172	258322	1436270	5.56
173	271030	2105903	7.77
174	250726	1213514	4.84
175	222409	1103149	4.96
176	268605	1713700	6.38
177	249275	1036984	4.16
178	257710	1914785	7.43
179	256858	1446111	5.63
180	230381	1244057	5.4
181	270488	2250460	8.32
182	271903	1528095	5.62
183	244420	1109667	4.54
184	242290	1073345	4.43
185	274816	1558207	5.67
186	261464	1296861	4.96
187	230319	1066377	4.63
188	250389	1194356	4.77
189	263374	1503866	5.71
190	222583	990494	4.45
191	270737	1424077	5.26
192	251351	1563403	6.22
193	260665	1457117	5.59
194	224151	1051268	4.69
195	250398	1327109	5.3
196	242055	1251424	5.17
197	250047	1405264	5.62
198	244478	1232169	5.04
199	215731	1078655	5
200	262145	1528305	5.83
201	272958	2303766	8.44
202	254381	1203222	4.73
203	272086	1450218	5.33
204	226274	1095166	4.84
205	262430	1464359	5.58
206	244561	1232587	5.04
207	219549	865023	3.94
208	259450	1857662	7.16
209	279956	1842110	6.58
210	231196	1794081	7.76
211	288710	2035406	7.05
212	258204	1381391	5.35
213	255349	2487099	9.74
214	258081	1354925	5.25
215	247770	1466798	5.92
216	310468	2607931	8.4
217	285570	1679152	5.88
218	270706	1510539	5.58
219	244176	1089025	4.46
220	238902	1122839	4.7
221	245254	1160051	4.73
222	244285	1316696	5.39
223	243807	1182464	4.85
224	224702	1341471	5.97
225	270149	2536699	9.39
226	284856	1731924	6.08
227	283767	1594771	5.62
228	244223	1511740	6.19
229	280996	1750605	6.23
230	260541	1292283	4.96
231	250775	1522204	6.07
232	261297	1789884	6.85
233	292979	2147536	7.33
234	290970	2170636	7.46
235	254599	1283179	5.04
236	278080	1840890	6.62
237	233677	2021306	8.65
238	242310	1083126	4.47
239	264385	1467337	5.55
240	248644	1295435	5.21
241	291849	1914529	6.56
242	268152	1745670	6.51
243	270559	1861446	6.88
244	258726	1345375	5.2
245	233500	1160495	4.97
246	258135	1835340	7.11
247	269434	1783653	6.62
248	273681	2123765	7.76
249	264244	1873490	7.09
250	275454	1710569	6.21
251	270732	1908661	7.05
252	252047	1290481	5.12
253	257411	1384871	5.38
254	219145	992727	4.53
255	265847	1597740	6.01
256	270783	1781752	6.58
257	235602	1531413	6.5
258	249834	1484014	5.94
259	244260	1367856	5.6
260	267843	2140066	7.99
261	237389	1308013	5.51
262	257124	1457893	5.67
263	278016	2265830	8.15
264	281366	1831693	6.51
265	294201	2556607	8.69
266	268847	2295953	8.54
267	245985	1193027	4.85
268	248640	1484381	5.97
269	271840	1943656	7.15
270	287334	2640599	9.19
271	231362	1425190	6.16
272	281666	1698446	6.03
273	265463	1470665	5.54
274	261421	1260049	4.82
275	253303	1433695	5.66
276	255783	1340303	5.24
277	223441	1164128	5.21
278	260449	1784076	6.85
279	241167	1454237	6.03
280	229025	851973	3.72
281	256432	1307803	5.1
282	231182	1079620	4.67
283	259625	1183890	4.56
284	223421	1007629	4.51
285	244125	1115651	4.57
286	251868	2085467	8.28
287	239609	1138143	4.75
288	257721	1260256	4.89
289	244545	1078443	4.41
290	247355	1256563	5.08
291	250641	1162974	4.64
292	249551	1529748	6.13
293	242870	1209493	4.98
294	245112	1335860	5.45
295	290072	1984092	6.84
296	289514	2153984	7.44
297	254380	1119272	4.4
298	257613	1383382	5.37
299	248170	1233405	4.97
300	203400	1047510	5.15
Note: total depth refers to the total number of reads, average depth refers to the number of reads on per SLAF tag each accession.
