# Supplementary material for: Genome-Wide SNP Markers Based on SLAF-Seq Uncover Breeding Traces in Rapeseed (Brassica napus L.)
Source: Front Plant Sci. 2017 Apr 28;8:648. doi: 10.3389/fpls.2017.00648 (PMC5409215; doi:10.3389/fpls.2017.00648)
Supplement: Table S4 — SNP statistics of 300 accessions of B. napus. [file Table4.XLS]

## Sheet: Sheet1
Table S4 SNP statistics of 300 accessions of B. napus
Sample code	Total SNPs	SNP number	Integrity	Heter ratio
1	201817	185641	0.9198	0.208
2	201817	189779	0.9403	0.2763
3	201817	191161	0.9471	0.3326
4	201817	173695	0.8606	0.1654
5	201817	182928	0.9064	0.1788
6	201817	191083	0.9468	0.2352
7	201817	192500	0.9538	0.3035
8	201817	183988	0.9116	0.2541
9	201817	185220	0.9177	0.2007
10	201817	181724	0.9004	0.1919
11	201817	193744	0.9599	0.3205
12	201817	183143	0.9074	0.28
13	201817	185889	0.921	0.2938
14	201817	186974	0.9264	0.2054
15	201817	193439	0.9584	0.2297
16	201817	184272	0.913	0.201
17	201817	184550	0.9144	0.2096
18	201817	190596	0.9444	0.2484
19	201817	189990	0.9413	0.2085
20	201817	190116	0.942	0.2016
21	201817	188013	0.9316	0.2351
22	201817	173637	0.8603	0.1795
23	201817	190603	0.9444	0.3261
24	201817	183593	0.9097	0.3022
25	201817	188534	0.9341	0.1979
26	201817	169905	0.8418	0.2149
27	201817	189149	0.9372	0.2413
28	201817	186746	0.9253	0.189
29	201817	187536	0.9292	0.1977
30	201817	178725	0.8855	0.196
31	201817	184824	0.9157	0.177
32	201817	188549	0.9342	0.2078
33	201817	186903	0.9261	0.2859
34	201817	176849	0.8762	0.1994
35	201817	180031	0.892	0.1838
36	201817	186498	0.924	0.1857
37	201817	169425	0.8394	0.1737
38	201817	182797	0.9057	0.1905
39	201817	189449	0.9387	0.2176
40	201817	192341	0.953	0.2125
41	201817	188892	0.9359	0.1914
42	201817	184436	0.9138	0.2167
43	201817	192278	0.9527	0.2266
44	201817	192322	0.9529	0.1997
45	201817	186360	0.9234	0.2236
46	201817	189044	0.9367	0.2118
47	201817	193607	0.9593	0.2683
48	201817	185565	0.9194	0.1887
49	201817	190816	0.9454	0.3507
50	201817	182590	0.9047	0.3197
51	201817	178661	0.8852	0.1769
52	201817	187235	0.9277	0.194
53	201817	184741	0.9153	0.1937
54	201817	178325	0.8835	0.184
55	201817	175912	0.8716	0.217
56	201817	170296	0.8438	0.1821
57	201817	187647	0.9297	0.191
58	201817	181939	0.9015	0.197
59	201817	183691	0.9101	0.1978
60	201817	185201	0.9176	0.3021
61	201817	193780	0.9601	0.2434
62	201817	189119	0.937	0.2162
63	201817	189122	0.937	0.1942
64	201817	191847	0.9505	0.2697
65	201817	189809	0.9405	0.297
66	201817	187984	0.9314	0.2598
67	201817	182102	0.9023	0.3099
68	201817	192550	0.954	0.2287
69	201817	192509	0.9538	0.2007
70	201817	191836	0.9505	0.2578
71	201817	184913	0.9162	0.1829
72	201817	192823	0.9554	0.2284
73	201817	190110	0.9419	0.2445
74	201817	189603	0.9394	0.3708
75	201817	187461	0.9288	0.2223
76	201817	193661	0.9595	0.32
77	201817	190800	0.9454	0.2456
78	201817	190851	0.9456	0.2081
79	201817	193577	0.9591	0.2382
80	201817	184759	0.9154	0.2001
81	201817	189723	0.94	0.2448
82	201817	189359	0.9382	0.1989
83	201817	186778	0.9254	0.2494
84	201817	182272	0.9031	0.1791
85	201817	194177	0.9621	0.2822
86	201817	193146	0.957	0.2554
87	201817	191827	0.9504	0.2852
88	201817	192474	0.9537	0.2057
89	201817	185135	0.9173	0.2731
90	201817	186232	0.9227	0.1883
91	201817	186043	0.9218	0.2276
92	201817	191986	0.9512	0.2053
93	201817	188363	0.9333	0.217
94	201817	193242	0.9575	0.2531
95	201817	189554	0.9392	0.2714
96	201817	192107	0.9518	0.2103
97	201817	189370	0.9383	0.2692
98	201817	189723	0.94	0.1992
99	201817	182207	0.9028	0.2077
100	201817	187029	0.9267	0.1798
101	201817	187941	0.9312	0.2552
102	201817	175736	0.8707	0.1851
103	201817	175026	0.8672	0.2061
104	201817	189979	0.9413	0.3147
105	201817	189577	0.9393	0.2273
106	201817	190993	0.9463	0.2003
107	201817	187833	0.9307	0.2854
108	201817	187062	0.9268	0.1986
109	201817	189215	0.9375	0.2327
110	201817	187028	0.9267	0.1897
111	201817	186897	0.926	0.2101
112	201817	186850	0.9258	0.284
113	201817	192078	0.9517	0.2179
114	201817	188377	0.9334	0.2544
115	201817	175501	0.8696	0.191
116	201817	192241	0.9525	0.2535
117	201817	189273	0.9378	0.2117
118	201817	194172	0.9621	0.3934
119	201817	185122	0.9172	0.23
120	201817	181115	0.8974	0.1959
121	201817	192673	0.9546	0.2358
122	201817	179489	0.8893	0.1837
123	201817	189259	0.9377	0.1942
124	201817	193567	0.9591	0.2095
125	201817	189869	0.9407	0.2419
126	201817	184673	0.915	0.2036
127	201817	193060	0.9566	0.2603
128	201817	188943	0.9362	0.3322
129	201817	190152	0.9422	0.2085
130	201817	185509	0.9191	0.208
131	201817	183879	0.9111	0.2059
132	201817	187227	0.9277	0.1863
133	201817	187478	0.9289	0.2054
134	201817	189588	0.9394	0.1928
135	201817	188475	0.9338	0.2448
136	201817	186516	0.9241	0.1896
137	201817	189474	0.9388	0.2034
138	201817	193661	0.9595	0.2121
139	201817	188617	0.9345	0.319
140	201817	190435	0.9436	0.237
141	201817	180793	0.8958	0.2786
142	201817	183514	0.9093	0.1982
143	201817	189760	0.9402	0.2058
144	201817	176998	0.877	0.2694
145	201817	188552	0.9342	0.1944
146	201817	194132	0.9619	0.2308
147	201817	184883	0.916	0.3276
148	201817	184000	0.9117	0.2379
149	201817	193830	0.9604	0.2454
150	201817	188887	0.9359	0.2537
151	201817	197109	0.9766	0.3594
152	201817	192287	0.9527	0.2642
153	201817	186156	0.9223	0.1644
154	201817	186656	0.9248	0.1938
155	201817	192058	0.9516	0.2496
156	201817	188867	0.9358	0.2041
157	201817	179918	0.8914	0.2683
158	201817	183336	0.9084	0.197
159	201817	183237	0.9079	0.1855
160	201817	186461	0.9239	0.2143
161	201817	184826	0.9158	0.1984
162	201817	181624	0.8999	0.1856
163	201817	185804	0.9206	0.3347
164	201817	193152	0.957	0.2495
165	201817	186688	0.925	0.2078
166	201817	186672	0.9249	0.2148
167	201817	177866	0.8813	0.2846
168	201817	186789	0.9255	0.3806
169	201817	193671	0.9596	0.3491
170	201817	185596	0.9196	0.2121
171	201817	176251	0.8733	0.1747
172	201817	188632	0.9346	0.2234
173	201817	184477	0.914	0.273
174	201817	179375	0.8888	0.1993
175	201817	177576	0.8798	0.1921
176	201817	192412	0.9533	0.2319
177	201817	176785	0.8759	0.175
178	201817	191161	0.9471	0.2025
179	201817	186739	0.9252	0.2031
180	201817	183009	0.9068	0.1937
181	201817	189388	0.9384	0.1636
182	201817	186631	0.9247	0.2238
183	201817	180835	0.896	0.1891
184	201817	175859	0.8713	0.177
185	201817	191656	0.9496	0.2846
186	201817	181790	0.9007	0.2216
187	201817	166374	0.8243	0.1746
188	201817	182580	0.9046	0.2457
189	201817	187253	0.9278	0.1881
190	201817	172824	0.8563	0.162
191	201817	190670	0.9447	0.2761
192	201817	190781	0.9453	0.2177
193	201817	184498	0.9141	0.2034
194	201817	181241	0.898	0.1789
195	201817	186483	0.924	0.1962
196	201817	184276	0.913	0.1855
197	201817	186399	0.9236	0.164
198	201817	183042	0.9069	0.2157
199	201817	176623	0.8751	0.1825
200	201817	187710	0.9301	0.1919
201	201817	189624	0.9395	0.2122
202	201817	179289	0.8883	0.2058
203	201817	184126	0.9123	0.2018
204	201817	179373	0.8887	0.2804
205	201817	186633	0.9247	0.2117
206	201817	186043	0.9218	0.269
207	201817	162794	0.8066	0.1627
208	201817	191809	0.9504	0.189
209	201817	195741	0.9698	0.308
210	201817	177901	0.8814	0.2498
211	201817	195427	0.9683	0.2457
212	201817	191316	0.9479	0.2044
213	201817	179702	0.8904	0.1912
214	201817	191938	0.951	0.2932
215	201817	190412	0.9434	0.1909
216	201817	196169	0.972	0.3197
217	201817	193665	0.9596	0.2057
218	201817	182571	0.9046	0.2668
219	201817	185387	0.9185	0.205
220	201817	179504	0.8894	0.24
221	201817	187933	0.9312	0.2481
222	201817	188588	0.9344	0.2187
223	201817	187112	0.9271	0.2129
224	201817	180799	0.8958	0.2027
225	201817	190497	0.9439	0.1957
226	201817	193193	0.9572	0.2275
227	201817	191792	0.9503	0.193
228	201817	185754	0.9204	0.2165
229	201817	192887	0.9557	0.2378
230	201817	188643	0.9347	0.2919
231	201817	191545	0.9491	0.2543
232	201817	192998	0.9563	0.2531
233	201817	189467	0.9388	0.2118
234	201817	196303	0.9726	0.2745
235	201817	187079	0.9269	0.241
236	201817	194120	0.9618	0.2339
237	201817	185267	0.9179	0.1977
238	201817	181137	0.8975	0.178
239	201817	188996	0.9364	0.235
240	201817	183184	0.9076	0.18
241	201817	196997	0.9761	0.3865
242	201817	188574	0.9343	0.2908
243	201817	187132	0.9272	0.2392
244	201817	193016	0.9563	0.3525
245	201817	182615	0.9048	0.1964
246	201817	188907	0.936	0.2179
247	201817	193159	0.957	0.2022
248	201817	189230	0.9376	0.1889
249	201817	192352	0.9531	0.2246
250	201817	192006	0.9513	0.2072
251	201817	184214	0.9127	0.2617
252	201817	190377	0.9433	0.2535
253	201817	185235	0.9178	0.2536
254	201817	177235	0.8781	0.3056
255	201817	191742	0.95	0.2527
256	201817	193659	0.9595	0.3489
257	201817	185812	0.9206	0.1731
258	201817	188673	0.9348	0.2307
259	201817	188867	0.9358	0.1978
260	201817	184773	0.9155	0.1654
261	201817	185592	0.9196	0.1909
262	201817	190484	0.9438	0.2512
263	201817	190781	0.9453	0.2025
264	201817	183537	0.9094	0.1979
265	201817	191917	0.9509	0.2141
266	201817	184781	0.9155	0.1914
267	201817	183016	0.9068	0.2151
268	201817	188761	0.9353	0.218
269	201817	195662	0.9695	0.3828
270	201817	193313	0.9578	0.2109
271	201817	188734	0.9351	0.2152
272	201817	191787	0.9503	0.2241
273	201817	184662	0.9149	0.2011
274	201817	175381	0.869	0.2203
275	201817	183816	0.9108	0.3154
276	201817	188575	0.9343	0.2445
277	201817	183010	0.9068	0.2073
278	201817	185376	0.9185	0.3682
279	201817	189314	0.938	0.231
280	201817	177767	0.8808	0.1891
281	201817	186795	0.9255	0.2184
282	201817	179130	0.8875	0.183
283	201817	185713	0.9202	0.2329
284	201817	181180	0.8977	0.2071
285	201817	184630	0.9148	0.2122
286	201817	177999	0.8819	0.2087
287	201817	185900	0.9211	0.2263
288	201817	187289	0.928	0.236
289	201817	185068	0.917	0.2074
290	201817	187764	0.9303	0.1921
291	201817	185067	0.917	0.2457
292	201817	191832	0.9505	0.2122
293	201817	183387	0.9086	0.1865
294	201817	181123	0.8974	0.227
295	201817	189606	0.9394	0.2107
296	201817	187679	0.9299	0.1921
297	201817	183907	0.9112	0.2074
298	201817	187229	0.9277	0.2075
299	201817	186725	0.9252	0.2416
300	201817	172914	0.8567	0.1787
Note: Integrity refers to the percentage of SNPs detected per sample in total SNPs, heter ratio refers to genetic heterogeneity of SNPs

## Sheet: Sheet2
15年编号	测序编号
15G001	1			1
15G002	2			2
15G004	4			4
15G005	5			5
15G006	6			6
15G007	7			8
15G008	8			11
15G009	9			12
15G010	10			13
15G011	11			14
15G012	12			17
15G013	13			18
15G014	14			21
15G015	15			22
15G016	16			23
15G017	17			24
15G018	18			25
15G019	19			26
15G020	20			27
15G021	21			29
15G022	22			30
15G023	23			31
15G024	24			32
15G025	25			35
15G026	26			36
15G027	27			37
15G028	28			39
15G029	29			41
15G030	30			42
15G031	31			43
15G032	32			45
15G034	34			47
15G035	35			48
15G036	36			49
15G037	37			51
15G038	38			52
15G039	39			53
15G040	40			55
15G041	41			56
15G042	42			57
15G043	43			58
15G044	44			59
15G045	45			60
15G046	46			61
15G047	47			63
15G048	48			64
15G049	49			66
15G050	50			67
15G051	51			69
15G052	52			71
15G053	53			72
15G055	55			73
15G056	56			74
15G057	57			75
15G058	58			76
15G059	59			77
15G060	60			80
15G061	61			81
15G062	62			83
15G063	63			84
15G064	64			86
15G066	66			89
15G067	67			90
15G068	68			91
15G069	69			92
15G070	70			93
15G071	71			94
15G072	72			95
15G073	73			97
15G074	74			99
15G075	75			102
15G076	76			103
15G077	77			104
15G078	78			105
15G080	80			107
15G081	81			109
15G083	83			111
15G084	84			113
15G085	85			114
15G086	86			118
15G087	87			121
15G088	88			123
15G089	89			125
15G090	90			127
15G091	91			128
15G092	92			129
15G093	93			130
15G094	94			131
15G095	95			133
15G096	96			138
15G097	97			140
15G098	98			142
15G099	99			144
15G100	100			146
15G101	101			147
15G102	102			149
15G103	103			150
15G104	104			151
15G105	105			152
15G106	106			153
15G107	107			156
15G108	108			157
15G109	109			159
15G110	110			160
15G111	111			161
15G112	112			162
15G113	113			163
15G114	114			164
15G115	115			165
15G116	116			166
15G117	117			168
15G118	118			169
15G120	120			170
15G121	121			171
15G122	122			172
15G123	123			174
15G124	124			175
15G125	125			176
15G126	126			178
15G127	127			179
15G128	128			180
15G129	129			182
15G130	130			183
15G131	131			184
15G132	132			186
15G133	133			187
15G134	134			188
15G135	135			189
15G136	136			190
15G137	137			191
15G138	138			193
15G139	139			194
15G140	140			195
15G141	141			196
15G142	142			197
15G143	143			198
15G144	144			199
15G145	145			200
15G146	146			202
15G147	147			203
15G148	148			204
15G149	149			205
15G150	150			206
15G151	151			207
15G152	152			208
15G153	153			209
15G154	154			211
15G155	155			212
15G156	156			214
15G157	157			215
15G158	158			217
15G159	159			219
15G160	160			220
15G161	161			221
15G162	162			222
15G163	163			223
15G164	164			224
15G165	165			226
15G166	166			227
15G167	167			228
15G168	168			229
15G169	169			230
15G170	170			231
15G171	171			232
15G172	172			234
15G173	173			235
15G174	174			236
15G175	175			237
15G176	176			238
15G178	178			239
15G179	179			240
15G180	180			241
15G181	181			242
15G182	182			243
15G183	183			244
15G184	184			245
15G186	186			246
15G187	187			247
15G188	188			249
15G189	189			250
15G190	190			252
15G191	191			253
15G193	193			254
15G194	194			255
15G195	195			256
15G196	196			257
15G197	197			258
15G198	198			259
15G199	199			261
15G200	200			262
15G201	201			268
15G202	202			269
15G203	203			271
15G204	204			272
15G205	205			275
15G206	206			276
15G207	207			277
15G208	208			279
15G209	209			280
15G210	210			281
15G211	211			282
15G212	212			283
15G213	213			284
15G214	214			285
15G215	215			287
15G216	216			288
15G217	217			289
15G218	218			290
15G219	219			291
15G220	220			292
15G221	221			293
15G222	222			294
15G223	223			297
15G224	224			298
15G225	225			299
15G226	226			300
15G227	227			65
15G228	228			54
15G229	229			267
15G230	230			79
15G231	231			33
15G232	232			177
15G233	233			3
15G234	234			185
15G235	235			192
15G236	236			82
15G237	237			119
15G238	238			7
15G239	239			9
15G240	240			10
15G241	241			15
15G242	242			16
15G243	243			19
15G244	244			20
15G245	245			34
15G246	246			38
15G247	247			40
15G248	248			44
15G249	249			46
15G250	250			50
15G251	251			62
15G252	252			68
15G253	253			70
15G254	254			78
15G255	255			85
15G256	256			87
15G257	257			88
15G258	258			96
15G259	259			98
15G260	260			101
15G261	261			106
15G262	262			108
15G263	263			110
15G264	264			112
15G265	265			115
15G266	266			116
15G268	268			117
15G269	269			120
15G270	270			122
15G271	271			126
15G272	272			132
15G273	273			134
15G274	274			135
15G275	275			136
15G276	276			137
15G277	277			139
15g278	278			141
15G279	279			143
15G280	280			145
15G281	281			148
15G282	282			154
15G283	283			155
15G284	284			158
15G285	285			167
15G286	286			173
15G287	287			181
15G288	288			201
15G289	289			210
15G290	290			213
15G291	291			218
15G292	292			225
15G293	293			233
15G294	294			248
15G295	295			260
15G296	296			263
15G297	297			264
15G298	298			265
15G299	299			266
15G300	300			270
15G065	14G002	65		273
15G054	14G092	54		274
15G267	14G100	267		278
15G079	14G136	79		286
15G033	14G137	33		296
15G177	14G186	177		295
15G003	14G211	3		28
15G185	14G235	185		251
15G192	14G242	192		124
15G082	14G270	82		100
15G119	14G288	119		216
