# Supplementary material for: Genome-Wide SNP Markers Based on SLAF-Seq Uncover Breeding Traces in Rapeseed (Brassica napus L.)
Source: Front Plant Sci. 2017 Apr 28;8:648. doi: 10.3389/fpls.2017.00648 (PMC5409215; doi:10.3389/fpls.2017.00648)
Supplement: Table S5 — SNP hotspots on chromosomes of B. napus. [file Table5.XLS]

## Sheet: Sheet1
Table S5 The SNP hotspots on chromosomes of B.napus
Chromosome	SNP position	Reference genotype	SNP mutation frequency
A01	64128	T	0.89924
A01	64365	A	0.92471
A01	97619	T	0.935424
A01	109387	G	0.839552
A01	109420	G	0.854478
A01	179568	T	0.934615
A01	179621	C	0.932171
A01	200623	T	0.942857
A01	200695	G	0.945122
A01	220284	C	0.939216
A01	237197	T	0.821561
A01	237200	A	0.822222
A01	237496	G	0.864815
A01	301290	A	0.898551
A01	301498	G	0.862132
A01	307188	G	0.82716
A01	478564	G	0.918367
A01	492573	G	0.879433
A01	492789	C	0.877586
A01	532000	C	0.946735
A01	532020	G	0.945017
A01	532681	A	0.935018
A01	602356	C	0.943548
A01	637963	G	0.807432
A01	637966	A	0.807432
A01	638177	G	0.91723
A01	638193	G	0.902027
A01	638221	G	0.805743
A01	694810	A	0.80814
A01	695045	C	0.805882
A01	747327	G	0.902724
A01	747398	C	0.901544
A01	775336	A	0.806324
A01	775396	T	0.801205
A01	786787	T	0.930508
A01	786811	A	0.814626
A01	794099	A	0.860627
A01	794966	T	0.816532
A01	802646	T	0.926056
A01	819810	G	0.873264
A01	848861	A	0.90625
A01	865769	A	0.885965
A01	866058	T	0.848057
A01	897997	T	0.909266
A01	898441	G	0.944068
A01	914901	A	0.937722
A01	915724	C	0.898305
A01	915729	G	0.896959
A01	916851	A	0.839844
A01	928798	T	0.934694
A01	948503	A	0.915638
A01	1007053	T	0.911661
A01	1007073	C	0.909574
A01	1007101	A	0.911348
A01	1007115	C	0.911348
A01	1019321	T	0.901024
A01	1034899	T	0.888679
A01	1046160	T	0.94
A01	1046217	C	0.872
A01	1052276	C	0.854515
A01	1052561	C	0.904682
A01	1052566	A	0.90301
A01	1060205	C	0.938144
A01	1060210	C	0.946735
A01	1088203	T	0.912752
A01	1088209	T	0.912752
A01	1159156	A	0.876543
A01	1159172	C	0.87551
A01	1159400	C	0.813725
A01	1162066	A	0.910256
A01	1162314	A	0.913043
A01	1175443	A	0.910169
A01	1175492	A	0.885666
A01	1175751	G	0.888136
A01	1175792	C	0.891156
A01	1249006	C	0.905594
A01	1249039	T	0.926573
A01	1252263	A	0.906977
A01	1252280	G	0.89881
A01	1263650	G	0.883513
A01	1333885	T	0.904682
A01	1340420	T	0.815476
A01	1341667	C	0.942387
A01	1362771	T	0.917671
A01	1362784	G	0.822581
A01	1362804	G	0.917671
A01	1362845	C	0.827309
A01	1362855	C	0.830677
A01	1363077	G	0.824597
A01	1363106	C	0.908
A01	1418579	C	0.865772
A01	1418635	G	0.864094
A01	1418841	A	0.861486
A01	1425820	A	0.818702
A01	1425824	T	0.816092
A01	1425859	A	0.824903
A01	1425951	A	0.832061
A01	1425977	G	0.86553
A01	1461117	A	0.864437
A01	1471691	G	0.801887
A01	1471970	G	0.837121
A01	1475934	T	0.909091
A01	1536833	A	0.825342
A01	1565379	T	0.871972
A01	1575313	T	0.934859
A01	1575323	G	0.863958
A01	1575324	G	0.865385
A01	1575335	C	0.861702
A01	1575356	G	0.861702
A01	1575574	C	0.939024
A01	1582833	A	0.917323
A01	1583449	A	0.832103
A01	1601195	G	0.843254
A01	1644256	G	0.930147
A01	1644398	A	0.910072
A01	1644871	T	0.937269
A01	1738083	A	0.911654
A01	1756058	A	0.922348
A01	1764547	C	0.810764
A01	1764554	A	0.861111
A01	1764557	G	0.860627
A01	1775234	A	0.826715
A01	1775292	A	0.83213
A01	1789863	T	0.804348
A01	1790140	T	0.817029
A01	1797620	G	0.943333
A01	1799583	T	0.941696
A01	1860650	C	0.904682
A01	1907283	G	0.910931
A01	1911639	C	0.87291
A01	1922317	T	0.836177
A01	1982736	A	0.927126
A01	2009105	T	0.923986
A01	2009135	T	0.859797
A01	2009192	A	0.864407
A01	2020760	G	0.862
A01	2025865	G	0.922662
A01	2025870	A	0.880357
A01	2025882	T	0.883929
A01	2025911	A	0.886691
A01	2025912	T	0.886691
A01	2026137	A	0.882143
A01	2026158	T	0.885305
A01	2055922	T	0.927119
A01	2063714	T	0.856631
A01	2063744	A	0.858657
A01	2111955	C	0.918367
A01	2111959	C	0.918089
A01	2112137	A	0.919244
A01	2117796	T	0.937063
A01	2117809	C	0.938596
A01	2120291	G	0.942308
A01	2120532	G	0.922145
A01	2120562	A	0.920415
A01	2120779	T	0.920139
A01	2132136	A	0.90942
A01	2132138	C	0.844765
A01	2132192	T	0.848375
A01	2132212	A	0.923358
A01	2156663	G	0.916071
A01	2214677	A	0.858527
A01	2254255	T	0.89701
A01	2281227	T	0.853061
A01	2356865	C	0.829268
A01	2359924	C	0.922807
A01	2372669	C	0.900344
A01	2372681	C	0.901024
A01	2372911	A	0.906143
A01	2395871	G	0.942164
A01	2417122	C	0.874088
A01	2417394	A	0.940959
A01	2439241	G	0.826693
A01	2442099	C	0.902041
A01	2649442	C	0.918972
A01	2701775	T	0.914343
A01	2754618	T	0.929054
A01	2775408	T	0.813765
A01	2775599	T	0.80123
A01	2775643	G	0.815574
A01	2775676	A	0.814815
A01	2798969	T	0.942568
A01	2801598	C	0.893004
A01	2801607	T	0.886179
A01	2802171	A	0.896127
A01	2802452	C	0.893993
A01	2802505	A	0.892606
A01	2813295	G	0.829225
A01	2813531	C	0.850909
A01	2813532	A	0.847826
A01	2813538	A	0.843525
A01	2820143	G	0.898625
A01	2820150	C	0.898973
A01	2820202	A	0.898973
A01	2822490	T	0.936214
A01	2822561	A	0.936992
A01	2822580	A	0.937247
A01	2822583	A	0.937247
A01	2822584	A	0.937247
A01	2828611	G	0.884758
A01	2828644	T	0.910448
A01	2839816	A	0.881295
A01	2839819	G	0.880866
A01	2887447	G	0.844595
A01	2907871	C	0.891544
A01	2907902	G	0.890741
A01	2908099	A	0.901487
A01	2908133	C	0.897388
A01	2908139	T	0.896296
A01	2908154	C	0.917603
A01	2923699	C	0.879859
A01	2923705	G	0.880357
A01	2923712	T	0.875
A01	2979987	A	0.918333
A01	2980281	G	0.921667
A01	2980344	A	0.945255
A01	3008083	A	0.946667
A01	3008345	G	0.925249
A01	3008355	T	0.943522
A01	3149845	G	0.873469
A01	3149896	G	0.874494
A01	3150952	G	0.862676
A01	3150961	C	0.859649
A01	3190381	T	0.863176
A01	3190619	T	0.830508
A01	3190645	T	0.842905
A01	3191184	G	0.849802
A01	3191187	T	0.848606
A01	3191265	T	0.866
A01	3200811	T	0.848057
A01	3214621	T	0.936782
A01	3222943	A	0.868321
A01	3222988	C	0.861111
A01	3223129	C	0.8659
A01	3223131	T	0.879771
A01	3223144	C	0.862934
A01	3264511	C	0.846416
A01	3266399	T	0.900344
A01	3318647	T	0.888278
A01	3373295	C	0.833333
A01	3373307	G	0.831667
A01	3446948	A	0.945578
A01	3476822	G	0.839695
A01	3488855	C	0.904255
A01	3488872	A	0.902878
A01	3489016	A	0.902135
A01	3489026	C	0.903915
A01	3507282	G	0.914729
A01	3563074	A	0.841727
A01	3563093	T	0.841727
A01	3563105	T	0.838129
A01	3563120	C	0.83935
A01	3563154	C	0.843525
A01	3563390	T	0.889892
A01	3567142	A	0.855967
A01	3608523	C	0.854717
A01	3645794	C	0.911552
A01	3645994	T	0.867857
A01	3646021	T	0.866071
A01	3688513	G	0.851301
A01	3688711	T	0.852399
A01	3706688	T	0.914449
A01	3706732	G	0.927757
A01	3710866	C	0.890041
A01	3758092	C	0.942177
A01	3795954	T	0.803136
A01	3796254	T	0.800699
A01	3796278	T	0.933566
A01	3796336	T	0.93662
A01	3863790	G	0.905904
A01	3868142	A	0.886831
A01	3868523	G	0.895349
A01	3881818	A	0.868327
A01	3916362	T	0.835907
A01	3919598	C	0.806641
A01	3927273	T	0.858182
A01	3927345	A	0.878182
A01	4022194	C	0.90873
A01	4047023	T	0.825581
A01	4059695	C	0.868687
A01	4059700	C	0.856902
A01	4059707	A	0.866554
A01	4059731	A	0.866554
A01	4059746	G	0.856419
A01	4096917	T	0.825862
A01	4102186	C	0.846442
A01	4109754	A	0.824561
A01	4110065	A	0.870175
A01	4157250	G	0.846442
A01	4157484	C	0.835821
A01	4157543	T	0.840149
A01	4236165	G	0.805328
A01	4236196	T	0.853909
A01	4349242	C	0.866541
A01	4349267	C	0.868421
A01	4349446	G	0.872659
A01	4364232	G	0.863158
A01	4372251	G	0.858566
A01	4396559	A	0.903922
A01	4396779	G	0.838583
A01	4396784	C	0.843874
A01	4396805	A	0.841897
A01	4396840	C	0.884146
A01	4520474	C	0.853659
A01	4520484	A	0.853147
A01	4520490	G	0.850174
A01	4520491	A	0.84965
A01	4520513	A	0.854895
A01	4520546	T	0.850174
A01	4553506	T	0.911864
A01	4553756	C	0.915517
A01	4553774	G	0.915517
A01	4573722	A	0.907407
A01	4676970	G	0.89094
A01	4683552	C	0.896491
A01	4688157	G	0.888704
A01	4688169	G	0.887043
A01	4688193	G	0.946844
A01	4734211	G	0.873684
A01	4734218	C	0.876307
A01	4734246	T	0.819298
A01	4734283	T	0.936842
A01	4734295	G	0.936396
A01	4766755	A	0.887795
A01	4766820	T	0.898406
A01	4766997	A	0.87747
A01	4767064	T	0.889328
A01	4847568	G	0.843854
A01	4847597	T	0.83887
A01	4848102	A	0.892193
A01	4848470	A	0.916949
A01	5011534	C	0.924028
A01	5040339	C	0.807252
A01	5040370	C	0.801527
A01	5044437	C	0.835227
A01	5045880	G	0.809783
A01	5046044	G	0.817204
A01	5046045	T	0.815884
A01	5072326	T	0.908537
A01	5072391	T	0.914634
A01	5149615	C	0.805
A01	5149616	A	0.835
A01	5166244	T	0.89
A01	5166313	A	0.856667
A01	5166537	A	0.91
A01	5166564	G	0.901667
A01	5166583	G	0.853333
A01	5170642	A	0.890688
A01	5170681	A	0.892713
A01	5170690	G	0.860324
A01	5170898	C	0.892276
A01	5179023	G	0.877622
A01	5179054	A	0.875433
A01	5179233	T	0.852431
A01	5341993	T	0.941509
A01	5392447	G	0.929961
A01	5392462	T	0.918919
A01	5522349	A	0.819495
A01	5545042	A	0.841897
A01	5545122	T	0.84717
A01	5588281	T	0.887967
A01	5618900	G	0.933962
A01	5618933	G	0.932331
A01	5623103	A	0.940068
A01	5623177	A	0.919244
A01	5626462	C	0.939338
A01	5626545	G	0.935662
A01	5635053	T	0.941818
A01	5635083	T	0.945255
A01	5679340	G	0.922053
A01	5713223	T	0.923611
A01	5787956	T	0.836614
A01	5821862	T	0.870629
A01	5821873	T	0.866667
A01	5821895	C	0.877622
A01	5821903	T	0.866667
A01	5830881	C	0.811644
A01	5831746	T	0.941281
A01	5831749	T	0.937943
A01	5831764	G	0.934397
A01	5834636	T	0.84386
A01	5868292	C	0.835968
A01	5890585	A	0.943431
A01	5971319	A	0.914855
A01	5971325	A	0.918478
A01	5971568	A	0.915751
A01	5996843	A	0.915289
A01	6064214	A	0.930909
A01	6088234	A	0.847909
A01	6107247	T	0.853933
A01	6107253	G	0.932584
A01	6183518	A	0.84556
A01	6183563	T	0.917625
A01	6183603	C	0.919922
A01	6183767	A	0.853612
A01	6183771	A	0.840909
A01	6183781	G	0.831461
A01	6216832	T	0.918327
A01	6216860	T	0.888889
A01	6346607	A	0.837736
A01	6362158	C	0.924188
A01	6362317	G	0.906137
A01	6362328	C	0.906137
A01	6362336	A	0.906137
A01	6362943	A	0.920074
A01	6362987	T	0.92037
A01	6362988	G	0.923507
A01	6363203	C	0.924354
A01	6363245	C	0.888889
A01	6363263	G	0.922222
A01	6378938	G	0.915638
A01	6397251	A	0.826848
A01	6402400	C	0.858804
A01	6402409	T	0.857143
A01	6480849	A	0.833942
A01	6489227	G	0.822259
A01	6489294	G	0.815615
A01	6525069	C	0.941472
A01	6525130	C	0.931208
A01	6525377	A	0.936242
A01	6608525	A	0.896341
A01	6655290	A	0.927984
A01	6663244	G	0.803309
A01	6663354	T	0.883838
A01	6663366	T	0.883838
A01	6731671	C	0.940816
A01	6879001	G	0.811151
A01	6879044	T	0.805755
A01	6888907	A	0.913306
A01	6901418	T	0.853047
A01	7048207	G	0.842105
A01	7133225	T	0.851667
A01	7193568	G	0.923333
A01	7193601	T	0.895
A01	7220798	T	0.913333
A01	7220803	A	0.913333
A01	7220871	G	0.913333
A01	7221090	A	0.915
A01	7250927	A	0.855401
A01	7304976	A	0.894198
A01	7311452	T	0.930894
A01	7337151	T	0.85159
A01	7370948	T	0.939929
A01	7371207	T	0.935943
A01	7408961	T	0.945423
A01	7409018	C	0.944056
A01	7409116	T	0.921986
A01	7409129	A	0.909574
A01	7409150	T	0.900709
A01	7409151	C	0.907473
A01	7409152	A	0.898936
A01	7420210	A	0.926966
A01	7420390	T	0.930147
A01	7667287	T	0.853414
A01	7667288	C	0.85743
A01	7667360	G	0.869478
A01	7667378	T	0.830612
A01	7673423	A	0.885965
A01	7700565	C	0.811419
A01	7700616	G	0.809689
A01	7700617	T	0.809028
A01	7700894	A	0.833333
A01	7720025	C	0.814381
A01	7720055	A	0.814381
A01	7746698	C	0.882716
A01	7746715	C	0.860887
A01	7746954	A	0.873016
A01	7746970	C	0.870588
A01	7748525	C	0.80897
A01	7748609	C	0.80897
A01	7748637	T	0.807309
A01	7749739	G	0.802041
A01	7751568	A	0.831325
A01	7751575	A	0.831301
A01	7751589	C	0.833333
A01	7751628	T	0.835938
A01	7754947	A	0.843373
A01	7769770	A	0.860806
A01	7769776	A	0.858456
A01	7769928	T	0.825088
A01	7878770	G	0.809339
A01	7944133	C	0.881443
A01	7965832	T	0.821306
A01	7984739	G	0.903475
A01	8032390	A	0.944245
A01	8255394	C	0.873626
A01	8255448	G	0.872727
A01	8255608	C	0.897849
A01	8255613	G	0.836918
A01	8259825	G	0.870902
A01	8293976	C	0.853061
A01	8295904	C	0.921371
A01	8307591	A	0.895221
A01	8339953	C	0.850775
A01	8339988	A	0.85
A01	8340200	G	0.856863
A01	8471902	T	0.810169
A01	8471911	T	0.80339
A01	8471912	T	0.805085
A01	8471913	T	0.815254
A01	8491326	C	0.812016
A01	8491349	G	0.813953
A01	8499325	C	0.857394
A01	8499330	T	0.855124
A01	8679554	C	0.893773
A01	8692674	T	0.914141
A01	8692681	G	0.917508
A01	8692918	C	0.917785
A01	8699561	T	0.899666
A01	8953407	C	0.929961
A01	8953467	T	0.910506
A01	9044349	G	0.842
A01	9044354	G	0.832661
A01	9076678	T	0.859615
A01	9078488	T	0.872047
A01	9080003	C	0.844828
A01	9080180	A	0.811024
A01	9080184	T	0.809055
A01	9098909	C	0.817241
A01	9133663	A	0.840502
A01	9133702	A	0.870036
A01	9133712	A	0.858423
A01	9133892	A	0.911871
A01	9137015	T	0.831395
A01	9137106	T	0.918605
A01	9137182	G	0.905039
A01	9137219	C	0.917308
A01	9141932	T	0.925606
A01	9143528	T	0.827586
A01	9143816	T	0.922414
A01	9146788	T	0.90458
A01	9159643	G	0.910169
A01	9163705	A	0.916382
A01	9196987	A	0.892982
A01	9197250	T	0.88986
A01	9197256	T	0.884615
A01	9210645	A	0.88015
A01	9264689	A	0.858
A01	9274446	C	0.856089
A01	9278130	A	0.880309
A01	9278139	T	0.876448
A01	9303372	G	0.866534
A01	9361999	G	0.898182
A01	9362005	G	0.883513
A01	9398175	G	0.851986
A01	9398320	T	0.848375
A01	9398376	C	0.872302
A01	9438450	C	0.850379
A01	9438473	C	0.93985
A01	9438519	T	0.941392
A01	9438652	G	0.823308
A01	9438712	T	0.941176
A01	9438718	C	0.813653
A01	9438757	C	0.9375
A01	9475869	G	0.90625
A01	9511539	C	0.840604
A01	9511561	G	0.908929
A01	9675975	G	0.941606
A01	9681415	G	0.859848
A01	9707048	G	0.868687
A01	9793551	A	0.874161
A01	9793905	A	0.874582
A01	9970104	A	0.833333
A01	9998305	A	0.883959
A01	9998410	T	0.85274
A01	9998544	G	0.855932
A01	10044555	A	0.861204
A01	10061296	C	0.871324
A01	10107633	G	0.934066
A01	10138854	A	0.901007
A01	10139100	T	0.90604
A01	10142339	T	0.822259
A01	10159153	A	0.940574
A01	10159338	A	0.943548
A01	10204789	A	0.881667
A01	10351454	T	0.85124
A01	10351472	A	0.854508
A01	10443302	T	0.925373
A01	10463263	T	0.927817
A01	10508736	T	0.814176
A01	10690837	T	0.865449
A01	10690888	C	0.857143
A01	10691113	C	0.878738
A01	10823316	T	0.894828
A01	10823332	C	0.877323
A01	10823339	C	0.870036
A01	10823353	C	0.891071
A01	10823386	A	0.934629
A01	10939126	A	0.805447
A01	11445945	T	0.933579
A01	11446526	G	0.929078
A01	11456635	C	0.936992
A01	11464441	T	0.930328
A01	11494573	C	0.919014
A01	11494765	A	0.917832
A01	11494802	G	0.917544
A01	11495587	T	0.910345
A01	11495601	G	0.910345
A01	11495631	T	0.910345
A01	11495867	T	0.907216
A01	11503526	T	0.926829
A01	11537290	T	0.943262
A01	11557613	T	0.868512
A01	11613374	T	0.846416
A01	11613388	C	0.84589
A01	11637858	C	0.932862
A01	11643432	T	0.931452
A01	11660046	G	0.907025
A01	11660081	T	0.905738
A01	11660325	G	0.912602
A01	11660337	T	0.919753
A01	11661997	A	0.90636
A01	11662004	A	0.906028
A01	11662180	A	0.928315
A01	11673029	T	0.920863
A01	11673061	C	0.896797
A01	11673302	A	0.922662
A01	11689286	T	0.848077
A01	11689349	T	0.937984
A01	11689376	A	0.844961
A01	11689502	G	0.936255
A01	11721636	G	0.92807
A01	11742117	C	0.898625
A01	11824962	A	0.944444
A01	11842781	T	0.886288
A01	11842803	T	0.941472
A01	11862037	T	0.916107
A01	11875598	T	0.821168
A01	11876514	C	0.840304
A01	11876568	T	0.808429
A01	11903991	A	0.907407
A01	12037857	C	0.946844
A01	12037925	T	0.946844
A01	12074358	T	0.912109
A01	12074458	A	0.936293
A01	12074553	G	0.882022
A01	12074597	T	0.902985
A01	12074617	A	0.853933
A01	12213368	A	0.925
A01	12213591	T	0.917857
A01	12220618	T	0.876
A01	12220784	G	0.843254
A01	12238914	G	0.922053
A01	12238954	A	0.918288
A01	12241800	T	0.908621
A01	12380070	G	0.916949
A01	12380071	T	0.827703
A01	12380322	C	0.913495
A01	12380323	G	0.910035
A01	12427585	T	0.870432
A01	12718891	A	0.842373
A01	12718979	C	0.833333
A01	12901579	G	0.902041
A01	12901581	C	0.901639
A01	12901588	A	0.902041
A01	12901611	C	0.904082
A01	12901828	A	0.904564
A01	12901900	G	0.904959
A01	12901904	A	0.904959
A01	13016075	T	0.9375
A01	13072721	T	0.918251
A01	13186028	C	0.828904
A01	13186095	T	0.828904
A01	13186107	A	0.883721
A01	13186127	T	0.830565
A01	13186172	T	0.837209
A01	13186184	C	0.842193
A01	13186335	T	0.843854
A01	13186346	A	0.830565
A01	13186373	G	0.840532
A01	13187257	T	0.819444
A01	13187266	A	0.812253
A01	13187278	A	0.851779
A01	13187305	A	0.833984
A01	13187310	T	0.812992
A01	13187339	A	0.855159
A01	13245448	T	0.854895
A01	13318389	C	0.901042
A01	13318657	T	0.94386
A01	13324436	C	0.879518
A01	13340621	T	0.888489
A01	13340782	A	0.888489
A01	13468307	C	0.916364
A01	13520660	C	0.930189
A01	13520661	T	0.932171
A01	13528928	T	0.939446
A01	13627073	G	0.808511
A01	13662995	C	0.928302
A01	13663024	C	0.926415
A01	13663060	G	0.928571
A01	13663191	A	0.934615
A01	13665008	A	0.904514
A01	13846664	A	0.915282
A01	13846993	A	0.867698
A01	13978900	A	0.803774
A01	14014133	G	0.928571
A01	14017702	G	0.878049
A01	14017720	C	0.874494
A01	14032366	T	0.909804
A01	14067567	T	0.930769
A01	14067646	C	0.931559
A01	14067666	A	0.931298
A01	14067829	G	0.934615
A01	14067854	T	0.93295
A01	14067867	G	0.933206
A01	14244479	G	0.883817
A01	14244488	T	0.897119
A01	14244571	G	0.885714
A01	14244643	T	0.890688
A01	14251934	A	0.898671
A01	14251938	T	0.895349
A01	14251971	A	0.945183
A01	14262971	A	0.871237
A01	14354018	C	0.910931
A01	14363296	T	0.895904
A01	14363337	G	0.89726
A01	14441765	T	0.945183
A01	14441783	T	0.946844
A01	14442025	T	0.946844
A01	14442044	A	0.945183
A01	14485670	A	0.909247
A01	14514871	A	0.899254
A01	14535055	A	0.881443
A01	14603921	T	0.889892
A01	14691959	G	0.838182
A01	14736140	T	0.871486
A01	14803929	T	0.868687
A01	14805726	C	0.910359
A01	14805765	A	0.907631
A01	14806036	A	0.912
A01	14806062	G	0.911647
A01	14813586	G	0.881356
A01	14813736	G	0.885135
A01	14834163	C	0.853047
A01	14834246	G	0.852518
A01	14834253	C	0.853047
A01	14849081	C	0.879447
A01	14849279	A	0.873016
A01	14912209	C	0.801667
A01	14946861	T	0.941176
A01	14967751	G	0.899606
A01	14969998	G	0.895985
A01	14976494	C	0.892
A01	14993959	G	0.871094
A01	14994075	A	0.914683
A01	15068759	A	0.940711
A01	15071803	C	0.897233
A01	15071945	C	0.901961
A01	15151745	A	0.931818
A01	15151957	C	0.929104
A01	15186695	A	0.80038
A01	15189000	A	0.929329
A01	15200949	A	0.921667
A01	15201005	G	0.919463
A01	15201256	A	0.938127
A01	15326332	C	0.832203
A01	15326422	C	0.855932
A01	15377630	A	0.901434
A01	15391709	T	0.914179
A01	15391724	A	0.903346
A01	15391762	T	0.890805
A01	15391774	G	0.909266
A01	15391791	T	0.810757
A01	15391796	A	0.805328
A01	15392025	G	0.898148
A01	15455912	A	0.931973
A01	15540421	G	0.873737
A01	15540494	C	0.873737
A01	15566426	G	0.891941
A01	15605253	A	0.876894
A01	15607479	C	0.815589
A01	15607688	G	0.844231
A01	15625631	C	0.892996
A01	15630006	C	0.915663
A01	15807658	A	0.9125
A01	15858636	T	0.843621
A01	15897387	G	0.890411
A01	15958019	T	0.932099
A01	15958577	A	0.905556
A01	15958599	T	0.919776
A01	15961796	G	0.812292
A01	15962382	A	0.912811
A01	15984537	A	0.928862
A01	15984554	G	0.910569
A01	15984843	C	0.921687
A01	16023414	T	0.902622
A01	16024105	A	0.937247
A01	16036423	T	0.9
A01	16051823	G	0.904297
A01	16051841	T	0.897638
A01	16077322	G	0.839721
A01	16085034	C	0.811644
A01	16087493	G	0.830882
A01	16087512	G	0.830882
A01	16087518	A	0.884615
A01	16087525	G	0.833333
A01	16088368	A	0.831081
A01	16094725	T	0.940273
A01	16164361	A	0.916031
A01	16247203	C	0.915289
A01	16308684	G	0.801724
A01	16308900	T	0.901724
A01	16451819	A	0.909962
A01	16451838	T	0.908915
A01	16452051	A	0.908367
A01	16482565	C	0.905405
A01	16559787	G	0.89094
A01	16564880	T	0.936426
A01	16565033	C	0.939236
A01	16567058	C	0.896907
A01	16655423	T	0.900383
A01	16655453	A	0.84542
A01	16655461	A	0.915709
A01	16658446	T	0.946429
A01	16732592	C	0.920139
A01	16732616	G	0.918966
A01	16762221	A	0.943333
A01	16762398	A	0.94
A01	16762459	A	0.931667
A01	16762518	T	0.9319
A01	16777346	C	0.928058
A01	16777392	T	0.932482
A01	16859073	C	0.9375
A01	16887526	A	0.897959
A01	16887537	T	0.892713
A01	16888174	A	0.907749
A01	16888185	A	0.92037
A01	16888192	T	0.904412
A01	16911811	G	0.930712
A01	16911821	T	0.930451
A01	16956721	G	0.831081
A01	17001120	A	0.916
A01	17001126	G	0.895669
A01	17001191	T	0.895669
A01	17023656	A	0.900407
A01	17101157	T	0.941176
A01	17101210	T	0.901042
A01	17101387	T	0.879725
A01	17101454	T	0.936426
A01	17133479	A	0.869492
A01	17149865	T	0.929766
A01	17149873	C	0.929293
A01	17150159	C	0.934564
A01	17157523	A	0.929889
A01	17175296	T	0.888672
A01	17191506	G	0.930357
A01	17191780	A	0.851986
A01	17199134	T	0.809426
A01	17202160	T	0.928571
A01	17368541	A	0.838462
A01	17368710	T	0.813725
A01	17384632	C	0.934343
A01	17512655	G	0.921329
A01	17516153	G	0.92807
A01	17597978	T	0.929795
A01	17680676	G	0.862543
A01	17682641	C	0.846939
A01	17682643	T	0.915663
A01	17682909	T	0.826772
A01	17682954	A	0.943359
A01	17711223	G	0.945205
A01	17772003	G	0.87108
A01	17772052	C	0.89547
A01	17772329	C	0.890288
A01	17816168	A	0.910394
A01	17820958	C	0.925
A01	17825665	A	0.814236
A01	17825931	T	0.806338
A01	17826075	G	0.907986
A01	17828336	T	0.923228
A01	17832437	C	0.808824
A01	17836343	G	0.85
A01	17846625	T	0.929553
A01	17847382	A	0.826923
A01	17888583	C	0.843972
A01	17888623	T	0.843416
A01	17888792	T	0.850877
A01	17931374	G	0.933852
A01	18048298	A	0.865019
A01	18061285	T	0.890288
A01	18070689	G	0.94403
A01	18071838	C	0.823826
A01	18071863	C	0.822148
A01	18071864	T	0.822148
A01	18072019	A	0.819257
A01	18084737	T	0.832746
A01	18085367	T	0.830565
A01	18155303	A	0.849291
A01	18155499	A	0.941696
A01	18292258	A	0.860627
A01	18304441	A	0.912313
A01	18304464	T	0.906934
A01	18304482	T	0.907273
A01	18346513	C	0.892606
A01	18346534	C	0.87766
A01	18386163	A	0.828512
A01	18449497	T	0.872414
A01	18465279	A	0.935039
A01	18465342	A	0.841085
A01	18541754	A	0.946488
A01	18541791	A	0.887205
A01	18542019	G	0.892977
A01	18587111	T	0.898917
A01	18669153	G	0.919608
A01	18730139	C	0.800752
A01	18731387	G	0.864583
A01	19136067	A	0.920213
A01	19136277	G	0.93662
A01	19136321	C	0.93617
A01	19136476	A	0.925347
A01	19136720	T	0.93838
A01	19144694	C	0.930357
A01	19144698	T	0.924028
A01	19148593	A	0.910909
A01	19148833	A	0.909747
A01	19156929	T	0.927852
A01	19173222	C	0.807229
A01	19173464	G	0.909639
A01	19332099	A	0.827338
A01	19332113	A	0.940647
A01	19332183	T	0.814338
A01	19332366	A	0.817518
A01	19332409	A	0.820789
A01	19332462	T	0.935714
A01	19366774	A	0.804196
A01	19370119	C	0.93007
A01	19407160	T	0.928571
A01	19419346	C	0.939623
A01	19419430	C	0.941729
A01	19419447	G	0.839552
A01	19429384	T	0.872852
A01	19429391	T	0.825342
A01	19429392	T	0.832192
A01	19429416	T	0.840206
A01	19429421	T	0.941781
A01	19429436	A	0.844828
A01	19429596	A	0.823529
A01	19429622	A	0.842561
A01	19429652	T	0.839721
A01	19429660	A	0.932056
A01	19480759	T	0.843137
A01	19480816	T	0.911417
A01	19494073	A	0.924731
A01	19494332	T	0.92037
A01	19494410	C	0.924731
A01	19553348	A	0.86803
A01	19553397	G	0.83209
A01	19555910	A	0.8879
A01	19556007	A	0.891459
A01	19564622	T	0.91958
A01	19564623	G	0.91958
A01	19564649	C	0.91958
A01	19564828	T	0.921329
A01	19570584	G	0.835125
A01	19570591	T	0.911871
A01	19570600	G	0.832143
A01	19570657	T	0.892473
A01	19576925	T	0.911864
A01	19576973	G	0.847458
A01	19576974	G	0.906463
A01	19577284	C	0.901361
A01	19577285	A	0.9
A01	19577296	T	0.906463
A01	19594022	T	0.892453
A01	19603313	A	0.804348
A01	19605547	T	0.916016
A01	19606198	T	0.811538
A01	19606222	C	0.930147
A01	19606486	T	0.875984
A01	19606531	C	0.875984
A01	19615505	A	0.845588
A01	19615559	T	0.84375
A01	19615724	T	0.854244
A01	19632720	A	0.870079
A01	19663577	C	0.804124
A01	19663615	A	0.83391
A01	19690712	T	0.807554
A01	19690725	A	0.810036
A01	19690730	A	0.808244
A01	19727081	A	0.935424
A01	19727109	A	0.934545
A01	19727113	C	0.935897
A01	19751778	A	0.922131
A01	19751819	T	0.873444
A01	19751841	T	0.921488
A01	19960987	A	0.907143
A01	20027442	G	0.937282
A01	20030233	C	0.876033
A01	20030238	G	0.872428
A01	20142138	C	0.82872
A01	20142199	T	0.846021
A01	20142387	C	0.841379
A01	20157907	T	0.844697
A01	20157976	C	0.846591
A01	20169391	T	0.84375
A01	20169479	C	0.840909
A01	20169656	A	0.869338
A01	20169669	A	0.839721
A01	20187963	G	0.831373
A01	20188141	G	0.898406
A01	20188175	A	0.925703
A01	20207709	C	0.889313
A01	20207713	C	0.887597
A01	20207721	C	0.888889
A01	20207722	G	0.888031
A01	20207756	G	0.822394
A01	20207758	A	0.818008
A01	20207759	T	0.926357
A01	20207779	C	0.85249
A01	20207798	C	0.908046
A01	20208132	A	0.854237
A01	20208138	A	0.815254
A01	20208147	T	0.854237
A01	20208167	G	0.920068
A01	20208834	A	0.894366
A01	20208837	C	0.892982
A01	20208861	C	0.845745
A01	20214669	G	0.894444
A01	20219540	A	0.814685
A01	20220432	C	0.893773
A01	20220459	A	0.871841
A01	20220701	C	0.813167
A01	20311413	T	0.899254
A01	20311700	G	0.909594
A01	20358744	A	0.854167
A01	20358786	G	0.85687
A01	20358826	G	0.844828
A01	20385496	G	0.895492
A01	20385853	A	0.931641
A01	20466942	A	0.930508
A01	20474092	T	0.816547
A01	20533374	C	0.830479
A01	20533410	C	0.833333
A01	20533691	C	0.824742
A01	20581595	A	0.911111
A01	20581745	A	0.818015
A01	20609894	G	0.885932
A01	20612108	A	0.923792
A01	20626373	A	0.894558
A01	20626388	T	0.85034
A01	20626403	C	0.89661
A01	20626404	T	0.90678
A01	20626405	A	0.807823
A01	20637351	T	0.943878
A01	20637392	C	0.943878
A01	20637413	G	0.933898
A01	20637417	T	0.945578
A01	20637673	T	0.931973
A01	20642943	T	0.830116
A01	20642980	A	0.830769
A01	20642983	C	0.82567
A01	20663086	G	0.8875
A01	20663126	C	0.889286
A01	20663392	T	0.826165
A01	20663449	C	0.930108
A01	20669707	G	0.86121
A01	20669963	G	0.855357
A01	20672771	T	0.842657
A01	20673346	C	0.921329
A01	20673373	A	0.921053
A01	20673385	T	0.922807
A01	20676904	C	0.846154
A01	20679494	T	0.9375
A01	20680452	T	0.902439
A01	20712727	G	0.892
A01	20722501	A	0.895548
A01	20734942	A	0.928
A01	20735014	A	0.922
A01	20738823	A	0.94403
A01	20770313	G	0.945205
A01	20770323	A	0.873288
A01	20770983	A	0.941667
A01	20786400	G	0.853791
A01	20786488	G	0.853261
A01	20786546	A	0.879928
A01	20786621	C	0.880515
A01	20802813	C	0.899628
A01	20802814	T	0.903346
A01	20802821	C	0.897436
A01	20802836	T	0.896679
A01	20802839	G	0.897059
A01	20804955	G	0.940711
A01	20927241	C	0.836694
A01	20940051	G	0.825911
A01	20940055	C	0.827236
A01	20940250	G	0.818182
A01	20968969	A	0.920949
A01	20968982	A	0.881526
A01	21050491	T	0.942593
A01	21050505	T	0.942593
A01	21066923	A	0.919679
A01	21161913	A	0.912863
A01	21161917	A	0.906639
A01	21162223	C	0.885375
A01	21296041	A	0.877323
A01	21296301	T	0.901515
A01	21296336	A	0.867063
A01	21296611	G	0.881526
A01	21381101	A	0.804348
A01	21381122	A	0.853755
A01	21387717	A	0.923529
A01	21387741	C	0.927451
A01	21423162	G	0.903654
A01	21430532	A	0.90301
A01	21430566	T	0.903333
A01	21430589	G	0.906667
A01	21485671	G	0.872263
A01	21485886	G	0.862403
A01	21485894	C	0.863462
A01	21486056	C	0.916981
A01	21486057	A	0.915709
A01	21486156	G	0.92803
A01	21499530	T	0.918819
A01	21570088	A	0.81903
A01	21570097	G	0.832075
A01	21573884	A	0.869048
A01	21573909	G	0.913655
A01	21574490	G	0.925
A01	21574563	C	0.851667
A01	21638536	A	0.834471
A01	21638561	C	0.834471
A01	21663167	A	0.888316
A01	21663170	A	0.887372
A01	21665857	C	0.922925
A01	21669222	T	0.926316
A01	21679790	C	0.87963
A01	21680069	A	0.844444
A01	21684126	G	0.898785
A01	21684168	T	0.897541
A01	21719064	G	0.927119
A01	21719100	C	0.928814
A01	21719112	A	0.918367
A01	21719330	T	0.925424
A01	21719334	G	0.923729
A01	21724569	G	0.863971
A01	21728174	G	0.906367
A01	21728274	C	0.903346
A01	21746008	G	0.862069
A01	21746031	T	0.857388
A01	21746081	T	0.859107
A01	21757143	A	0.903846
A01	21760084	A	0.852632
A01	21760168	T	0.877193
A01	21760171	A	0.877193
A01	21760183	T	0.917544
A01	21760192	G	0.814035
A01	21760442	G	0.849823
A01	21769526	G	0.905622
A01	21769531	G	0.907631
A01	21772955	A	0.945055
A01	21772965	A	0.936131
A01	21772974	A	0.937956
A01	21811663	T	0.938849
A01	21811664	C	0.933453
A01	21811713	A	0.933213
A01	21811715	A	0.935252
A01	21811716	G	0.933453
A01	21831088	T	0.929078
A01	21831093	A	0.929078
A01	21831115	T	0.879433
A01	21831127	A	0.879004
A01	21831131	G	0.815603
A01	21831170	T	0.879433
A01	21831365	T	0.880702
A01	21831396	T	0.924296
A01	21839364	A	0.879121
A01	21839374	A	0.897059
A01	21839375	C	0.874539
A01	21839594	A	0.848708
A01	21841377	G	0.905316
A01	21841445	T	0.898671
A01	21841472	C	0.898333
A01	21841647	T	0.928571
A01	21841668	A	0.898671
A01	21841698	A	0.900332
A01	21845828	C	0.863636
A01	21846151	A	0.939834
A01	21866800	G	0.893885
A01	21866804	T	0.935018
A01	21866810	C	0.803249
A01	21965013	T	0.891144
A01	21977594	T	0.854582
A01	21977602	G	0.852
A01	21977629	A	0.849398
A01	21977884	C	0.846939
A01	21977936	G	0.906122
A01	21984346	C	0.834615
A01	21984519	A	0.89834
A01	21984594	T	0.903162
A01	22123612	A	0.906977
A01	22142850	C	0.900697
A01	22142883	T	0.893728
A01	22143088	G	0.940767
A01	22143851	G	0.912409
A01	22143868	C	0.908759
A01	22143879	T	0.906934
A01	22160837	C	0.889113
A01	22173145	A	0.943983
A01	22177569	T	0.920266
A01	22177580	C	0.923588
A01	22237543	T	0.893333
A01	22237584	G	0.805
A01	22237612	A	0.845
A01	22237761	A	0.858333
A01	22237832	T	0.86
A01	22237858	T	0.855
A01	22514298	A	0.943798
A01	22514786	T	0.863806
A01	22515074	A	0.935361
A01	22523563	C	0.918327
A01	22523578	A	0.927126
A01	22523819	C	0.830325
A01	22523840	T	0.865314
A01	22523848	T	0.875
A01	22523915	C	0.843066
A01	22525040	C	0.921329
A01	22525044	C	0.921329
A01	22525089	T	0.924138
A01	22525340	G	0.921603
A01	22571730	A	0.94332
A01	22571948	T	0.94246
A01	22605263	C	0.919708
A01	22605554	C	0.933213
A01	22612301	A	0.850379
A01	22612332	A	0.816288
A01	22694643	G	0.893878
A01	22694957	T	0.848123
A01	22694966	G	0.880546
A01	22695181	T	0.909408
A01	22695195	T	0.86014
A01	22695210	C	0.886364
A01	22695239	C	0.86014
A01	22695244	G	0.841463
A01	22695251	T	0.844948
A01	22695262	A	0.800353
A01	22702199	T	0.915441
A01	22749765	T	0.928044
A01	22917370	A	0.924
A01	22917372	C	0.922
A01	22918205	T	0.940647
A01	22918407	C	0.83871
A01	22924876	C	0.916016
A01	22924919	G	0.833333
A01	22927097	C	0.906375
A01	22927353	A	0.898406
A01	22933208	C	0.910256
A01	22948304	G	0.886275
A01	22958670	T	0.828622
A01	22958748	C	0.914591
A01	22958940	T	0.910211
A01	23015926	T	0.942308
A01	23041278	G	0.866667
A01	23043404	G	0.832707
A01	23100360	A	0.816547
A01	23201501	A	0.941634
A01	23207635	G	0.803846
A01	23229145	C	0.895604
A01	23240535	A	0.822097
A01	23240554	T	0.826568
A01	23240637	G	0.836431
A01	23240673	T	0.827138
A02	38350	C	0.856667
A02	38428	G	0.86
A02	38429	T	0.856667
A02	38602	G	0.853333
A02	38701	A	0.935
A02	58115	C	0.819788
A02	58370	G	0.882246
A02	58383	A	0.889493
A02	90646	C	0.935424
A02	107854	C	0.904564
A02	124933	T	0.869403
A02	143651	T	0.931818
A02	143656	A	0.929389
A02	143666	A	0.931559
A02	146282	C	0.909396
A02	172977	A	0.910299
A02	178280	G	0.935849
A02	199392	A	0.870722
A02	222444	T	0.86166
A02	222589	T	0.841176
A02	231828	T	0.90301
A02	231877	T	0.888333
A02	231908	G	0.89
A02	253044	A	0.896694
A02	253939	C	0.933071
A02	254020	T	0.937743
A02	266501	G	0.944816
A02	266531	G	0.946309
A02	267346	A	0.917563
A02	280844	C	0.930851
A02	280940	T	0.935943
A02	292207	T	0.890688
A02	299631	A	0.933798
A02	307575	A	0.866397
A02	307877	T	0.933198
A02	327327	T	0.841637
A02	348885	G	0.858657
A02	348903	C	0.859155
A02	348930	C	0.859431
A02	348957	T	0.859431
A02	349167	A	0.820513
A02	349183	G	0.810662
A02	349219	G	0.830258
A02	353410	A	0.944444
A02	354418	T	0.894309
A02	361237	C	0.84507
A02	361289	A	0.804577
A02	368194	G	0.861017
A02	368212	C	0.857895
A02	415955	A	0.816327
A02	415994	T	0.819728
A02	416003	A	0.819113
A02	416138	A	0.820819
A02	416171	A	0.821429
A02	416188	A	0.823129
A02	416205	T	0.882253
A02	416856	A	0.888693
A02	417049	G	0.8875
A02	430056	G	0.907025
A02	503198	C	0.856618
A02	507378	A	0.826667
A02	509572	G	0.922179
A02	516419	G	0.916974
A02	517754	T	0.929889
A02	520962	T	0.934343
A02	527719	T	0.860424
A02	558188	C	0.929054
A02	564985	A	0.851852
A02	567021	C	0.929856
A02	588076	C	0.906
A02	620164	T	0.942373
A02	620409	G	0.930508
A02	629700	A	0.934783
A02	630234	T	0.924
A02	630261	G	0.924797
A02	631776	A	0.806122
A02	722069	C	0.935743
A02	743339	T	0.925287
A02	743406	A	0.94636
A02	786529	C	0.808642
A02	786531	T	0.812757
A02	786538	T	0.812757
A02	786562	A	0.824701
A02	809232	T	0.945693
A02	824138	A	0.862416
A02	830040	T	0.851724
A02	830080	T	0.832759
A02	830086	T	0.858131
A02	830274	A	0.854671
A02	830964	A	0.921162
A02	831376	G	0.842105
A02	831528	T	0.838346
A02	831567	A	0.843284
A02	834476	A	0.886525
A02	838335	T	0.859322
A02	838337	T	0.859322
A02	838629	A	0.862712
A02	838635	A	0.862712
A02	838639	G	0.858844
A02	849473	G	0.943144
A02	849507	C	0.943144
A02	849848	T	0.942953
A02	865763	T	0.820988
A02	865778	G	0.821577
A02	870103	A	0.943333
A02	874059	G	0.918605
A02	876750	C	0.931741
A02	877063	C	0.931507
A02	877069	T	0.931271
A02	887209	C	0.934263
A02	892402	A	0.90121
A02	910508	A	0.818681
A02	921242	G	0.932806
A02	921244	A	0.93083
A02	921250	G	0.936508
A02	921615	G	0.932271
A02	925118	G	0.878571
A02	925140	C	0.889892
A02	925162	A	0.883929
A02	925172	G	0.884058
A02	925183	T	0.875445
A02	925198	G	0.888889
A02	925400	C	0.879928
A02	933255	G	0.811024
A02	968295	A	0.888889
A02	968313	A	0.896959
A02	968544	G	0.937288
A02	968601	C	0.935593
A02	968613	A	0.927119
A02	977032	T	0.914397
A02	1018454	A	0.808118
A02	1063662	A	0.92029
A02	1063686	C	0.921818
A02	1064817	C	0.84396
A02	1064881	G	0.841751
A02	1075173	G	0.922642
A02	1075203	G	0.891791
A02	1078441	T	0.923611
A02	1078525	C	0.907018
A02	1096658	A	0.945763
A02	1101819	T	0.943333
A02	1101822	T	0.941667
A02	1101847	G	0.94
A02	1110388	A	0.927852
A02	1110414	A	0.928094
A02	1118073	G	0.808943
A02	1118187	A	0.81
A02	1118254	T	0.812253
A02	1129532	C	0.915709
A02	1133287	G	0.872302
A02	1133295	C	0.874552
A02	1133358	A	0.868613
A02	1135612	A	0.852159
A02	1135614	T	0.852159
A02	1135615	A	0.848837
A02	1135654	G	0.842193
A02	1135690	C	0.843854
A02	1135903	A	0.862126
A02	1147655	T	0.876384
A02	1148014	G	0.924296
A02	1148323	G	0.934629
A02	1160254	A	0.83959
A02	1160269	C	0.930233
A02	1160314	G	0.868771
A02	1160570	T	0.848837
A02	1180917	T	0.911864
A02	1180931	C	0.907095
A02	1191934	C	0.817406
A02	1191973	T	0.832192
A02	1235282	C	0.898305
A02	1243965	G	0.926056
A02	1244210	A	0.931095
A02	1244227	T	0.943662
A02	1244234	G	0.931338
A02	1244253	C	0.861404
A02	1244268	G	0.912281
A02	1277387	T	0.916045
A02	1277431	C	0.919776
A02	1312592	T	0.925993
A02	1312637	A	0.929856
A02	1312701	C	0.842294
A02	1338492	C	0.935714
A02	1338540	G	0.9375
A02	1349212	T	0.907018
A02	1369154	A	0.886282
A02	1381500	C	0.845745
A02	1392222	T	0.878623
A02	1399352	C	0.882022
A02	1399430	G	0.873162
A02	1400124	G	0.900778
A02	1400235	C	0.893822
A02	1400261	A	0.902672
A02	1431004	A	0.822259
A02	1445187	G	0.905455
A02	1455326	T	0.943463
A02	1455352	A	0.943262
A02	1455386	G	0.939716
A02	1476569	A	0.927165
A02	1476653	C	0.927165
A02	1476821	T	0.928
A02	1498324	A	0.928333
A02	1543229	A	0.901141
A02	1543234	T	0.942966
A02	1543525	A	0.930189
A02	1543550	T	0.931818
A02	1550039	C	0.918251
A02	1550042	T	0.907197
A02	1575063	C	0.822134
A02	1575368	C	0.936255
A02	1597158	T	0.886926
A02	1612349	G	0.92037
A02	1708930	C	0.945423
A02	1709206	G	0.931579
A02	1712766	T	0.9
A02	1712773	C	0.901186
A02	1712798	A	0.900398
A02	1712857	G	0.899194
A02	1712865	T	0.9
A02	1712871	C	0.903226
A02	1713127	T	0.90121
A02	1713955	A	0.849421
A02	1713956	A	0.856299
A02	1727260	A	0.881783
A02	1754718	A	0.883803
A02	1754719	A	0.886926
A02	1754955	A	0.879859
A02	1755019	T	0.880282
A02	1779456	A	0.815141
A02	1809800	G	0.874101
A02	1809819	C	0.85219
A02	1863186	A	0.909091
A02	1863445	T	0.909962
A02	1897748	T	0.89701
A02	1902054	A	0.863309
A02	1902057	A	0.866906
A02	1902083	A	0.870504
A02	1902090	G	0.859712
A02	1975219	A	0.848639
A02	1996870	T	0.828671
A02	1996887	A	0.827526
A02	2026495	T	0.934524
A02	2080794	G	0.945392
A02	2097352	A	0.923729
A02	2097363	A	0.879661
A02	2129699	A	0.929293
A02	2129718	C	0.936242
A02	2129730	A	0.934564
A02	2129739	T	0.934564
A02	2129763	T	0.936242
A02	2148638	T	0.835249
A02	2172671	C	0.906977
A02	2188697	A	0.941077
A02	2188904	C	0.935811
A02	2262178	C	0.842391
A02	2262186	A	0.836957
A02	2262374	C	0.84657
A02	2262405	G	0.844765
A02	2262420	G	0.84657
A02	2281582	T	0.940741
A02	2326161	C	0.931727
A02	2326205	C	0.874502
A02	2405599	T	0.874138
A02	2405783	T	0.849291
A02	2412040	C	0.811111
A02	2412045	T	0.877076
A02	2412109	T	0.878738
A02	2412112	T	0.878738
A02	2412154	A	0.804745
A02	2412156	G	0.811111
A02	2412381	T	0.875415
A02	2444245	A	0.802768
A02	2444568	A	0.935764
A02	2445904	G	0.800664
A02	2483640	G	0.877193
A02	2483643	C	0.853571
A02	2483929	T	0.857143
A02	2487103	T	0.800336
A02	2487295	T	0.8367
A02	2487312	G	0.869128
A02	2497259	C	0.823214
A02	2527207	A	0.913919
A02	2530356	T	0.914122
A02	2530369	T	0.915414
A02	2557045	A	0.942688
A02	2593262	A	0.886986
A02	2621672	A	0.938202
A02	2659820	G	0.934708
A02	2659896	G	0.945804
A02	2659898	C	0.931034
A02	2679365	C	0.821168
A02	2680009	A	0.800341
A02	2749205	G	0.909465
A02	2771615	A	0.93
A02	2773892	A	0.832653
A02	2825508	T	0.85
A02	2845288	T	0.933086
A02	2882455	A	0.876923
A02	2882617	A	0.888889
A02	2882637	A	0.890625
A02	2905684	G	0.936842
A02	3041205	T	0.806667
A02	3041229	A	0.92
A02	3041234	A	0.944631
A02	3096027	A	0.829352
A02	3148054	T	0.907749
A02	3159466	T	0.80897
A02	3159490	T	0.812292
A02	3189317	T	0.856667
A02	3274703	T	0.849237
A02	3289935	A	0.825503
A02	3290010	T	0.825503
A02	3290019	T	0.822635
A02	3290198	T	0.823729
A02	3290207	G	0.825503
A02	3322441	T	0.946097
A02	3322458	A	0.944649
A02	3366710	A	0.80303
A02	3473133	C	0.946043
A02	3518359	A	0.94
A02	3541143	C	0.941281
A02	3541159	G	0.941281
A02	3676943	C	0.841727
A02	3742593	A	0.923729
A02	3742613	A	0.925424
A02	3744544	C	0.888672
A02	3744666	T	0.890625
A02	3755279	C	0.904682
A02	3755361	A	0.923077
A02	3888277	A	0.84396
A02	3950997	C	0.925
A02	3951030	T	0.929078
A02	3981094	C	0.906977
A02	3993742	G	0.908638
A02	3993985	C	0.908638
A02	3994022	T	0.908638
A02	4016223	G	0.881481
A02	4016505	C	0.803774
A02	4039158	C	0.932203
A02	4066094	T	0.921053
A02	4098819	T	0.92623
A02	4098837	C	0.829317
A02	4098840	T	0.829218
A02	4133396	C	0.80123
A02	4180708	G	0.898671
A02	4418143	C	0.898524
A02	4424407	C	0.932862
A02	4424446	T	0.939929
A02	4424452	A	0.940141
A02	4424457	C	0.849823
A02	4424494	G	0.943463
A02	4526415	G	0.830258
A02	4526632	C	0.816364
A02	4526636	G	0.817518
A02	4526674	T	0.815498
A02	4538347	T	0.828685
A02	4621943	C	0.826568
A02	4624188	A	0.812274
A02	4688996	G	0.920213
A02	4689059	A	0.867384
A02	4689210	A	0.821691
A02	4689227	G	0.94484
A02	4689250	T	0.828014
A02	4703823	G	0.851399
A02	4704715	T	0.860269
A02	4713022	C	0.906934
A02	4714734	C	0.916084
A02	4796858	T	0.8391
A02	4821308	T	0.825784
A02	4824353	A	0.856401
A02	4824404	C	0.85567
A02	4844666	C	0.818937
A02	4844724	T	0.868771
A02	4921944	A	0.863309
A02	4935984	G	0.835366
A02	4936366	C	0.845382
A02	4959059	C	0.915686
A02	4959075	C	0.916996
A02	4959111	T	0.920949
A02	4959363	G	0.912451
A02	4959801	T	0.82554
A02	4959834	A	0.81769
A02	5015485	A	0.825103
A02	5016158	C	0.919929
A02	5016773	C	0.828179
A02	5066487	A	0.83277
A02	5187416	A	0.896552
A02	5187775	A	0.876953
A02	5268143	A	0.885666
A02	5299336	G	0.91
A02	5315129	T	0.925606
A02	5356030	A	0.939163
A02	5361384	C	0.863636
A02	5361673	C	0.944444
A02	5540063	G	0.901408
A02	5540093	C	0.901754
A02	5544982	A	0.83391
A02	5752414	G	0.921756
A02	5769977	T	0.927481
A02	5843407	A	0.945
A02	6024112	G	0.926056
A02	6024167	C	0.829825
A02	6143479	A	0.930189
A02	6157386	C	0.91723
A02	6189144	T	0.945055
A02	6326980	A	0.800353
A02	6358153	A	0.904382
A02	6434713	G	0.800366
A02	6435246	G	0.871795
A02	6445949	T	0.930508
A02	6468313	C	0.844203
A02	6508567	T	0.904762
A02	6641324	A	0.804348
A02	6717863	T	0.860082
A02	6760091	G	0.807167
A02	6767320	G	0.89576
A02	6767520	G	0.892606
A02	6811826	A	0.876271
A02	6819153	C	0.822222
A02	6819347	A	0.844444
A02	6875209	G	0.928333
A02	6875290	T	0.928571
A02	7008539	T	0.85743
A02	7008618	C	0.859848
A02	7065993	C	0.87372
A02	7066003	G	0.872449
A02	7066014	G	0.872014
A02	7070164	G	0.912791
A02	7077486	A	0.801724
A02	7082725	C	0.858362
A02	7097756	T	0.910526
A02	7097760	T	0.914035
A02	7099886	A	0.817647
A02	7131642	A	0.837209
A02	7249900	T	0.862264
A02	7249999	C	0.812721
A02	7253733	A	0.901099
A02	7253765	A	0.904762
A02	7272439	A	0.860738
A02	7290335	C	0.938224
A02	7315624	G	0.84083
A02	7329926	A	0.919192
A02	7332816	T	0.835271
A02	7361134	C	0.943841
A02	7361137	T	0.943431
A02	7361164	A	0.813406
A02	7361165	C	0.943636
A02	7361196	C	0.943636
A02	7361212	A	0.815217
A02	7361213	C	0.943636
A02	7361230	G	0.943841
A02	7361379	C	0.945055
A02	7361441	G	0.945652
A02	7495043	C	0.802491
A02	7495078	A	0.801444
A02	7495318	T	0.850534
A02	7495328	T	0.946429
A02	7495817	A	0.878182
A02	7552875	A	0.800738
A02	7614391	A	0.801136
A02	7801604	G	0.806122
A02	7801828	T	0.831633
A02	7804094	C	0.805648
A02	7804422	C	0.809365
A02	7822135	T	0.821033
A02	7822380	G	0.819188
A02	7845978	T	0.804348
A02	7846135	A	0.805221
A02	7846203	G	0.864372
A02	7846209	C	0.81
A02	7978911	A	0.827138
A02	7979126	T	0.917279
A02	7996167	C	0.828904
A02	7996373	T	0.830565
A02	8006794	G	0.898077
A02	8006833	A	0.854086
A02	8007045	C	0.898039
A02	8059871	A	0.911032
A02	8092637	C	0.872054
A02	8098263	G	0.862816
A02	8166603	T	0.87218
A02	8166627	A	0.880682
A02	8166865	T	0.873134
A02	8173531	G	0.879004
A02	8173575	A	0.882562
A02	8184333	C	0.904564
A02	8184335	T	0.890496
A02	8202182	A	0.937943
A02	8211569	T	0.920949
A02	8213394	C	0.942857
A02	8223843	C	0.945344
A02	8223888	T	0.946058
A02	8223889	T	0.944672
A02	8224056	A	0.929435
A02	8226858	A	0.945736
A02	8226892	T	0.94246
A02	8227036	A	0.945098
A02	8227047	A	0.945098
A02	8268474	A	0.869388
A02	8301565	T	0.931741
A02	8306334	C	0.822695
A02	8306337	A	0.822581
A02	8450481	T	0.873494
A02	8450660	T	0.874494
A02	8450679	T	0.874494
A02	8452252	A	0.946128
A02	8452435	A	0.904762
A02	8452653	G	0.909747
A02	8468265	G	0.865169
A02	8468291	G	0.859551
A02	8469137	A	0.820205
A02	8469155	G	0.817241
A02	8469158	C	0.806507
A02	8497280	G	0.803213
A02	8497337	C	0.839431
A02	8499331	C	0.853053
A02	8503867	A	0.924028
A02	8531724	T	0.881323
A02	8538607	G	0.927203
A02	8586256	A	0.833333
A02	8595281	C	0.809441
A02	8611924	C	0.802326
A02	8614815	T	0.805654
A02	8619335	A	0.80292
A02	8619380	A	0.808362
A02	8619399	T	0.809441
A02	8619634	C	0.804878
A02	8630872	A	0.945455
A02	8645799	A	0.825103
A02	8646330	C	0.914089
A02	8651630	T	0.871237
A02	8651771	T	0.865449
A02	8678113	A	0.943636
A02	8698461	T	0.896617
A02	8698494	C	0.897388
A02	8698521	C	0.897004
A02	8698553	A	0.898496
A02	8704931	T	0.846154
A02	8704940	C	0.877926
A02	8705133	G	0.874582
A02	8705170	C	0.874582
A02	8720862	G	0.824561
A02	8720882	T	0.908451
A02	8770936	A	0.920266
A02	8774450	T	0.920495
A02	8774470	T	0.858156
A02	8997642	A	0.887454
A02	8997683	T	0.938889
A02	8997699	T	0.936803
A02	8997717	A	0.937037
A02	9062744	T	0.920339
A02	9062993	A	0.853041
A02	9173683	A	0.818644
A02	9230732	A	0.858333
A02	9294555	A	0.835593
A02	9430541	A	0.90604
A02	9465092	A	0.859929
A02	9465121	T	0.81338
A02	9465269	A	0.815141
A02	9465301	G	0.820423
A02	9479589	C	0.832061
A02	9479599	A	0.822394
A02	9488877	A	0.872054
A02	9491295	A	0.822148
A02	9567401	G	0.918773
A02	9567404	T	0.918478
A02	9567437	A	0.942238
A02	9594835	C	0.921986
A02	9650065	T	0.888235
A02	9650075	T	0.882353
A02	9650092	T	0.873047
A02	9650093	T	0.867704
A02	9655556	C	0.846154
A02	9655574	T	0.916045
A02	9700523	T	0.852273
A02	9700526	T	0.861538
A02	9700535	G	0.854167
A02	9700542	T	0.85283
A02	9700547	C	0.847328
A02	9700556	G	0.854962
A02	9700566	A	0.859316
A02	9700745	A	0.836576
A02	9700847	T	0.840467
A02	9960181	C	0.859375
A02	10031397	A	0.82554
A02	10125878	C	0.825911
A02	10125886	C	0.815789
A02	10125953	G	0.803644
A02	10128798	A	0.938525
A02	10266660	C	0.818548
A02	10266667	G	0.806122
A02	10389336	T	0.854244
A02	10428069	C	0.871667
A02	10573513	T	0.815254
A02	10778708	T	0.926117
A02	10778810	T	0.852632
A02	10778848	T	0.918403
A02	10778852	G	0.928819
A02	10778868	T	0.864111
A02	10778893	G	0.906574
A02	10778902	T	0.878893
A02	10898745	A	0.828904
A02	11066929	T	0.917969
A02	11160327	A	0.906375
A02	11302411	T	0.863481
A02	11302683	G	0.858362
A02	11348370	A	0.917526
A02	11363974	T	0.931818
A02	11434682	G	0.931727
A02	11434730	C	0.92915
A02	11438968	A	0.945183
A02	11464433	A	0.880081
A02	11464682	C	0.91358
A02	11563602	A	0.88015
A02	11657249	C	0.872822
A02	11657662	T	0.818182
A02	11657680	A	0.823232
A02	11657943	T	0.820819
A02	11660036	A	0.92418
A02	11986502	C	0.902041
A02	11986716	G	0.90535
A02	11986766	C	0.906504
A02	11986806	A	0.911647
A02	12086077	A	0.908922
A02	12086429	A	0.911654
A02	12215114	T	0.84
A02	12242861	T	0.818702
A02	12243780	C	0.905263
A02	12243791	G	0.90493
A02	12243796	C	0.905594
A02	12243807	C	0.903169
A02	12243830	T	0.903509
A02	12243995	C	0.903169
A02	12244034	G	0.90493
A02	12248892	T	0.901639
A02	12285601	G	0.924561
A02	12394366	G	0.934932
A02	12394431	C	0.938356
A02	12394467	T	0.933219
A02	12400570	T	0.945455
A02	12400662	T	0.945455
A02	12400806	A	0.943015
A02	12400814	A	0.943636
A02	12400824	C	0.943431
A02	12400863	C	0.943223
A02	12400875	T	0.943223
A02	12411863	T	0.905556
A02	12499008	T	0.931894
A02	12500492	G	0.93686
A02	12502185	G	0.932292
A02	12523744	C	0.935088
A02	12595765	T	0.941667
A02	12595775	T	0.943333
A02	12596016	T	0.943333
A02	12596041	T	0.943333
A02	12798362	A	0.831667
A02	12798493	T	0.828333
A02	12818453	C	0.80303
A02	12858909	T	0.821138
A02	12858973	A	0.815789
A02	12937024	T	0.93266
A02	12937625	C	0.905622
A02	12951012	A	0.919608
A02	13013697	T	0.93617
A02	13017533	A	0.858871
A02	13017605	T	0.861224
A02	13017822	C	0.919028
A02	13097482	C	0.945392
A02	13097706	T	0.940273
A02	13154497	A	0.891844
A02	13186184	C	0.931208
A02	13210417	A	0.90604
A02	13217804	C	0.907025
A02	13309476	T	0.813758
A02	13320481	G	0.933929
A02	13329828	T	0.925856
A02	13385715	C	0.909408
A02	13385959	A	0.91958
A02	13385997	G	0.914634
A02	13386011	G	0.912281
A02	13442022	T	0.929119
A02	13442276	A	0.92607
A02	13442341	A	0.922481
A02	13444685	T	0.933468
A02	13444725	T	0.933735
A02	13466669	G	0.923077
A02	13486947	T	0.939655
A02	13542904	C	0.892989
A02	13542910	A	0.888476
A02	13579299	A	0.897569
A02	13579546	A	0.898955
A02	13579605	A	0.898955
A02	13590564	G	0.908333
A02	13590719	A	0.886667
A02	13590736	T	0.926667
A02	13646069	A	0.896429
A02	13706743	G	0.906615
A02	13721734	T	0.86811
A02	13747576	T	0.887833
A02	13747684	T	0.893536
A02	13747689	G	0.89313
A02	13747711	G	0.889313
A02	13747725	A	0.890152
A02	13747771	G	0.890152
A02	13756907	A	0.881757
A02	13756909	A	0.885135
A02	13757024	G	0.882653
A02	13757053	A	0.884746
A02	13761256	A	0.883142
A02	13761285	G	0.882239
A02	13761374	G	0.885768
A02	13788927	G	0.853357
A02	13788933	G	0.850877
A02	13788946	G	0.842105
A02	13794517	C	0.931507
A02	13832574	T	0.859684
A02	13832598	C	0.863636
A02	13870473	A	0.886121
A02	13870781	G	0.886525
A02	13870834	A	0.885714
A02	13872679	C	0.919244
A02	13872693	T	0.913559
A02	13877258	G	0.885455
A02	13877277	T	0.883636
A02	13877320	C	0.888087
A02	13877581	G	0.888489
A02	13904011	A	0.873077
A02	13904175	G	0.881132
A02	13904181	T	0.88015
A02	13904226	T	0.878277
A02	14003483	A	0.856574
A02	14003520	A	0.875494
A02	14005870	C	0.916
A02	14134377	T	0.932927
A02	14134383	G	0.936475
A02	14134385	T	0.931818
A02	14134498	A	0.935743
A02	14134505	A	0.9375
A02	14134536	C	0.936
[truncated: 28,879 more rows]
