# Supplementary material for: Genome-Wide SNP Markers Based on SLAF-Seq Uncover Breeding Traces in Rapeseed (Brassica napus L.)
Source: Front Plant Sci. 2017 Apr 28;8:648. doi: 10.3389/fpls.2017.00648 (PMC5409215; doi:10.3389/fpls.2017.00648)
Supplement: Table S6 — SNP-rich regions on chromosomes of B. napus. [file Table6.XLS]

## Sheet: Sheet1
Table S6 SNP-rich regions on chromosomes of B.napus
Choromosome	Start site	End site	SNP Number
A01	21800000	21899999	105
A01	22100000	22199999	107
A02	800000	899999	108
A02	15500000	15599999	101
A04	6100000	6199999	99
A04	18900000	18999999	260
A05	700000	799999	111
A05	2300000	2399999	108
A05	9400000	9499999	97
A05	13500000	13599999	118
A05	20800000	20899999	96
A05	22600000	22699999	107
A06	11700000	11799999	128
A07	4800000	4899999	146
A08	100000	199999	172
A09	400000	499999	104
A09	6700000	6799999	112
A09	30700000	30799999	100
A10	7300000	7399999	145
C01	19900000	19999999	106
C01	21100000	21199999	109
C01	23800000	23899999	95
C01	23900000	23999999	123
C01	31400000	31499999	152
C01	38200000	38299999	118
C04	900000	999999	107
C04	1300000	1399999	115
C04	1500000	1599999	95
C04	17000000	17099999	97
C04	17100000	17199999	97
C04	48400000	48499999	124
C05	700000	799999	107
C05	42100000	42199999	151
C06	1500000	1599999	122
C06	3100000	3199999	106
C07	5400000	5499999	98
C07	6800000	6899999	118
C07	7500000	7599999	99
C07	7700000	7799999	131
C08	4200000	4299999	95
C08	9200000	9299999	98
Note: SNP-rich regions are the top 1% of regions in terms of number of SNPs per 100Kb.
