# Supplementary material for: Genome-Wide SNP Markers Based on SLAF-Seq Uncover Breeding Traces in Rapeseed (Brassica napus L.)
Source: Front Plant Sci. 2017 Apr 28;8:648. doi: 10.3389/fpls.2017.00648 (PMC5409215; doi:10.3389/fpls.2017.00648)
Supplement: Table S7 — SNP types and associated-gene names in SNP-rich regions on chromosomes of B. napus. [file Table7.XLS]

## Sheet: Sheet1
Table S7 SNP types and annotated genes in SNP-rich regions on chromosomes of B. napus
Chromosome	Position	Reference genotype	Alternate genotype	Annotation region	Annotation gene
A01	21811419	T	A	UPSTREAM	BnaA01g32380D
A01	21811459	G	C	UPSTREAM	BnaA01g32380D
A01	21811646	A	G	UPSTREAM	BnaA01g32380D
A01	21811653	A	T	UPSTREAM	BnaA01g32380D
A01	21811663	C	T	UPSTREAM	BnaA01g32380D
A01	21811664	A	C	UPSTREAM	BnaA01g32380D
A01	21811668	G	T	UPSTREAM	BnaA01g32380D
A01	21811690	G	A	UPSTREAM	BnaA01g32380D
A01	21811712	A	T	UPSTREAM	BnaA01g32380D
A01	21811713	T	A	UPSTREAM	BnaA01g32380D
A01	21811715	G	A	UPSTREAM	BnaA01g32380D
A01	21811716	C	G	UPSTREAM	BnaA01g32380D
A01	21811741	C	G	UPSTREAM	BnaA01g32380D
A01	21811743	A	G	UPSTREAM	BnaA01g32380D
A01	21812052	G	A	NON_SYNONYMOUS_CODING	BnaA01g32380D
A01	21812065	C	T	SYNONYMOUS_CODING	BnaA01g32380D
A01	21812068	C	G	SYNONYMOUS_CODING	BnaA01g32380D
A01	21812089	T	C	SYNONYMOUS_CODING	BnaA01g32380D
A01	21812128	T	C	SYNONYMOUS_CODING	BnaA01g32380D
A01	21812134	A	G	SYNONYMOUS_CODING	BnaA01g32380D
A01	21812135	C	T	NON_SYNONYMOUS_CODING	BnaA01g32380D
A01	21812137	T	A	SYNONYMOUS_CODING	BnaA01g32380D
A01	21812140	T	A	SYNONYMOUS_CODING	BnaA01g32380D
A01	21831088	C	T	INTERGENIC
A01	21831093	G	A	INTERGENIC
A01	21831096	G	T	INTERGENIC
A01	21831115	C	T	INTERGENIC
A01	21831125	G	A	INTERGENIC
A01	21831127	G	A	INTERGENIC
A01	21831128	C	T	INTERGENIC
A01	21831131	A	G	INTERGENIC
A01	21831132	G	A	INTERGENIC
A01	21831140	T	C	INTERGENIC
A01	21831141	G	A	INTERGENIC
A01	21831150	C	T	INTERGENIC
A01	21831165	G	A	INTERGENIC
A01	21831166	G	T	INTERGENIC
A01	21831170	C	T	INTERGENIC
A01	21831180	G	A	INTERGENIC
A01	21831313	T	C	INTERGENIC
A01	21831340	A	C	INTERGENIC
A01	21831365	C	T	INTERGENIC
A01	21831396	C	T	INTERGENIC
A01	21833496	C	G	INTERGENIC
A01	21833529	T	C	INTERGENIC
A01	21833708	T	C	INTERGENIC
A01	21833710	C	T	INTERGENIC
A01	21839282	A	G	DOWNSTREAM	BnaA01g32430D
A01	21839364	G	A	DOWNSTREAM	BnaA01g32430D
A01	21839367	A	C	DOWNSTREAM	BnaA01g32430D
A01	21839372	C	T	DOWNSTREAM	BnaA01g32430D
A01	21839373	G	T	DOWNSTREAM	BnaA01g32430D
A01	21839374	C	A	DOWNSTREAM	BnaA01g32430D
A01	21839375	A	C	DOWNSTREAM	BnaA01g32430D
A01	21839380	A	G	DOWNSTREAM	BnaA01g32430D
A01	21839381	T	G	DOWNSTREAM	BnaA01g32430D
A01	21839420	C	A	DOWNSTREAM	BnaA01g32430D
A01	21839548	G	A	DOWNSTREAM	BnaA01g32430D
A01	21839552	T	C	DOWNSTREAM	BnaA01g32430D
A01	21839592	C	G	SYNONYMOUS_CODING	BnaA01g32430D
A01	21839594	C	A	NON_SYNONYMOUS_CODING	BnaA01g32430D
A01	21839644	A	G	NON_SYNONYMOUS_CODING	BnaA01g32430D
A01	21839654	T	A	UPSTREAM	BnaA01g32430D
A01	21841367	T	C	UPSTREAM	BnaA01g32430D
A01	21841377	A	G	UPSTREAM	BnaA01g32430D
A01	21841381	C	G	UPSTREAM	BnaA01g32430D
A01	21841395	C	T	UPSTREAM	BnaA01g32430D
A01	21841427	G	A	UPSTREAM	BnaA01g32430D
A01	21841445	C	T	UPSTREAM	BnaA01g32430D
A01	21841455	C	T	UPSTREAM	BnaA01g32430D
A01	21841472	G	C	UPSTREAM	BnaA01g32430D
A01	21841647	C	T	UPSTREAM	BnaA01g32430D
A01	21841657	T	C	UPSTREAM	BnaA01g32430D
A01	21841668	T	A	UPSTREAM	BnaA01g32430D
A01	21841669	G	T	UPSTREAM	BnaA01g32430D
A01	21841696	T	C	UPSTREAM	BnaA01g32430D
A01	21841697	G	C	UPSTREAM	BnaA01g32430D
A01	21841698	T	A	UPSTREAM	BnaA01g32430D
A01	21841725	G	A	UPSTREAM	BnaA01g32430D
A01	21845638	C	T
A01	21845644	C	A
A01	21845688	A	G
A01	21845705	G	T
A01	21845828	T	C
A01	21845851	A	C
A01	21846151	G	A
A01	21846443	G	C
A01	21846461	T	A
A01	21863264	A	T	INTRAGENIC	BnaA01g32450D
A01	21864855	C	T
A01	21864867	C	A
A01	21864876	G	A
A01	21864883	C	T
A01	21864905	T	C
A01	21864918	G	T
A01	21864925	G	T
A01	21866238	C	T
A01	21866304	A	C
A01	21866738	C	T
A01	21866800	A	G
A01	21866800	A	AGG
A01	21866804	A	T
A01	21866810	A	C
A01	21866814	C	T
A01	21866946	T	C
A01	21866986	T	C
A01	22109633	A	G	DOWNSTREAM	BnaA01g32700D
A01	22109633	A	AG	DOWNSTREAM	BnaA01g32700D
A01	22109645	G	A	DOWNSTREAM	BnaA01g32700D
A01	22109661	G	A	DOWNSTREAM	BnaA01g32700D
A01	22109666	T	G	DOWNSTREAM	BnaA01g32700D
A01	22109895	C	T	DOWNSTREAM	BnaA01g32700D
A01	22109911	T	C	DOWNSTREAM	BnaA01g32700D
A01	22123571	G	T	DOWNSTREAM	BnaA01g32730D
A01	22123599	T	C	DOWNSTREAM	BnaA01g32730D
A01	22123605	T	C	DOWNSTREAM	BnaA01g32730D
A01	22123612	C	A	DOWNSTREAM	BnaA01g32730D
A01	22123618	G	A	DOWNSTREAM	BnaA01g32730D
A01	22123792	G	T	DOWNSTREAM	BnaA01g32730D
A01	22123799	A	C	DOWNSTREAM	BnaA01g32730D
A01	22123801	A	G	DOWNSTREAM	BnaA01g32730D
A01	22123806	A	G	DOWNSTREAM	BnaA01g32730D
A01	22123807	A	G	DOWNSTREAM	BnaA01g32730D
A01	22123849	T	C	DOWNSTREAM	BnaA01g32730D
A01	22123855	A	G	DOWNSTREAM	BnaA01g32730D
A01	22123862	C	T	DOWNSTREAM	BnaA01g32730D
A01	22135998	G	A
A01	22136012	G	T
A01	22136054	T	A
A01	22136055	A	T
A01	22136056	C	T
A01	22136057	C	T
A01	22136058	A	G
A01	22136062	T	C
A01	22136068	T	A
A01	22136075	A	T
A01	22136076	A	T
A01	22136077	C	G
A01	22136236	T	C
A01	22136243	C	A
A01	22136245	G	A
A01	22136287	T	G
A01	22136290	G	A
A01	22136293	A	T
A01	22136299	G	C
A01	22136305	C	G
A01	22136320	A	G
A01	22136344	T	C
A01	22137227	C	T
A01	22137258	C	A
A01	22137262	A	C
A01	22137264	G	A
A01	22137276	G	T
A01	22137299	A	G
A01	22137300	A	G
A01	22137304	C	G
A01	22137309	T	C
A01	22137310	T	G
A01	22137311	T	A
A01	22137501	T	G
A01	22137544	G	A
A01	22137590	T	C
A01	22142844	A	G
A01	22142850	A	C
A01	22142874	G	A
A01	22142883	C	T
A01	22142907	A	C
A01	22142910	T	A
A01	22142997	G	A
A01	22143047	T	C
A01	22143048	A	G
A01	22143081	G	A
A01	22143088	C	G
A01	22143090	A	C
A01	22143235	G	T
A01	22143244	G	A
A01	22143259	T	G
A01	22143295	A	C
A01	22143309	G	C
A01	22143406	C	T
A01	22143421	A	G
A01	22143457	G	A
A01	22143460	G	C
A01	22143487	T	A
A01	22143500	T	C
A01	22143851	C	G
A01	22143868	T	C
A01	22143879	A	T
A01	22143884	A	G
A01	22145053	A	G	INTERGENIC
A01	22145056	A	T	INTERGENIC
A01	22145086	T	A	INTERGENIC
A01	22145114	G	A	INTERGENIC
A01	22145125	T	G	INTERGENIC
A01	22145239	G	A	INTERGENIC
A01	22145248	T	C	INTERGENIC
A01	22145271	C	A	INTERGENIC
A01	22145276	T	C	INTERGENIC
A01	22145312	G	A	INTERGENIC
A01	22160552	T	C	DOWNSTREAM	BnaA01g32810D
A01	22160562	T	C	DOWNSTREAM	BnaA01g32810D
A01	22160575	C	T	DOWNSTREAM	BnaA01g32810D
A01	22160607	C	T	DOWNSTREAM	BnaA01g32810D
A01	22160814	A	G	DOWNSTREAM	BnaA01g32810D
A01	22160837	T	C	DOWNSTREAM	BnaA01g32810D
A01	22169841	C	T	SYNONYMOUS_CODING	BnaA01g32820D
A01	22169850	A	C	SYNONYMOUS_CODING	BnaA01g32820D
A01	22170039	T	C	SYNONYMOUS_CODING	BnaA01g32820D
A01	22170105	T	G	SYNONYMOUS_CODING	BnaA01g32820D
A01	22173145	G	A	UPSTREAM	BnaA01g32820D
A01	22177569	C	T	INTRON	BnaA01g32830D
A01	22177580	T	C	INTRON	BnaA01g32830D
A01	22177593	T	C	SPLICE_SITE_REGION	BnaA01g32830D
A01	22177894	A	C	SYNONYMOUS_CODING	BnaA01g32830D
A02	808942	G	A	DOWNSTREAM	BnaA02g01740D
A02	808995	C	T	DOWNSTREAM	BnaA02g01740D
A02	809002	C	G	DOWNSTREAM	BnaA02g01740D
A02	809176	C	T	DOWNSTREAM	BnaA02g01740D
A02	809182	A	G	DOWNSTREAM	BnaA02g01740D
A02	809232	C	T	DOWNSTREAM	BnaA02g01740D
A02	818016	T	C
A02	818031	T	C
A02	818049	A	T
A02	818053	A	C
A02	818061	C	T
A02	818082	A	G
A02	818085	G	C
A02	818099	G	C
A02	818101	A	T
A02	818105	A	G
A02	818210	C	T
A02	818213	G	T
A02	818222	A	C
A02	818245	G	T
A02	818280	A	C
A02	824138	G	A
A02	824160	T	G
A02	830040	C	T
A02	830080	A	T
A02	830086	C	T
A02	830123	A	T
A02	830274	T	A
A02	830302	G	A
A02	830694	C	T
A02	830712	A	C
A02	830959	A	G
A02	830964	C	A
A02	830980	T	C
A02	830981	G	A
A02	831014	G	A
A02	831069	C	A
A02	831375	G	A	INTERGENIC
A02	831376	A	G	INTERGENIC
A02	831381	G	T	INTERGENIC
A02	831528	C	T	INTERGENIC
A02	831567	C	A	INTERGENIC
A02	834265	G	A	DOWNSTREAM	BnaA02g01830D
A02	834291	G	A	DOWNSTREAM	BnaA02g01830D
A02	834302	A	G	DOWNSTREAM	BnaA02g01830D
A02	834476	G	A	DOWNSTREAM	BnaA02g01830D
A02	838335	A	T	SYNONYMOUS_CODING	BnaA02g01830D
A02	838337	G	T	NON_SYNONYMOUS_CODING	BnaA02g01830D
A02	838628	G	A	INTRON	BnaA02g01830D
A02	838629	G	A	INTRON	BnaA02g01830D
A02	838635	C	A	INTRON	BnaA02g01830D
A02	838639	A	G	INTRON	BnaA02g01830D
A02	847751	T	G	UPSTREAM	BnaA02g01860D
A02	849473	C	G	SYNONYMOUS_CODING	BnaA02g01860D
A02	849507	T	C	SYNONYMOUS_CODING	BnaA02g01860D
A02	849848	C	T	SYNONYMOUS_CODING	BnaA02g01860D
A02	865763	C	T	DOWNSTREAM	BnaA02g01900D
A02	865778	C	G	DOWNSTREAM	BnaA02g01900D
A02	865818	A	G	DOWNSTREAM	BnaA02g01900D
A02	865820	C	T	DOWNSTREAM	BnaA02g01900D
A02	865821	T	A	DOWNSTREAM	BnaA02g01900D
A02	866026	T	A	DOWNSTREAM	BnaA02g01900D
A02	866049	T	C	DOWNSTREAM	BnaA02g01900D
A02	866057	G	T	DOWNSTREAM	BnaA02g01900D
A02	866071	G	T	DOWNSTREAM	BnaA02g01900D
A02	866102	T	C	DOWNSTREAM	BnaA02g01900D
A02	866107	A	G	DOWNSTREAM	BnaA02g01900D
A02	869252	A	C	UPSTREAM	BnaA02g01900D
A02	869265	T	A	UPSTREAM	BnaA02g01900D
A02	869443	T	G	UPSTREAM	BnaA02g01900D
A02	869467	G	A	UPSTREAM	BnaA02g01900D
A02	869481	A	G	UPSTREAM	BnaA02g01900D
A02	869834	A	G	UPSTREAM	BnaA02g01900D
A02	869857	A	G	UPSTREAM	BnaA02g01900D
A02	869874	G	C	UPSTREAM	BnaA02g01900D
A02	870053	C	A	UPSTREAM	BnaA02g01900D
A02	870054	C	A	UPSTREAM	BnaA02g01900D
A02	870055	A	T	UPSTREAM	BnaA02g01900D
A02	870078	C	G	UPSTREAM	BnaA02g01900D
A02	870086	A	T	UPSTREAM	BnaA02g01900D
A02	870096	G	A	UPSTREAM	BnaA02g01900D
A02	870098	G	A	UPSTREAM	BnaA02g01900D
A02	870103	T	A	UPSTREAM	BnaA02g01900D
A02	873979	G	T
A02	874047	C	G
A02	874059	C	G
A02	874071	G	A
A02	876750	G	C	INTERGENIC
A02	876783	C	A	INTERGENIC
A02	876799	T	G	INTERGENIC
A02	877063	G	C	INTERGENIC
A02	877069	C	T	INTERGENIC
A02	886933	G	T	DOWNSTREAM	BnaA02g01950D
A02	887209	T	C	DOWNSTREAM	BnaA02g01950D
A02	888527	C	T	DOWNSTREAM	BnaA02g01950D
A02	888562	G	T	DOWNSTREAM	BnaA02g01950D
A02	892382	A	T	UPSTREAM	BnaA02g01950D
A02	892402	C	A	UPSTREAM	BnaA02g01950D
A02	892411	C	A	UPSTREAM	BnaA02g01950D
A02	892429	C	A	UPSTREAM	BnaA02g01950D
A02	898976	T	G	DOWNSTREAM	BnaA02g01960D
A02	899098	G	A	INTERGENIC
A02	899105	A	T	INTERGENIC
A02	899108	T	C	INTERGENIC
A02	899109	T	C	INTERGENIC
A02	899113	T	G	INTERGENIC
A02	899158	G	T	INTERGENIC
A02	899173	G	C	INTERGENIC
A02	15531991	C	G	INTERGENIC
A02	15532011	G	A	INTERGENIC
A02	15532025	T	G	INTERGENIC
A02	15532050	G	A	INTERGENIC
A02	15532246	T	C	INTERGENIC
A02	15532249	G	T	INTERGENIC
A02	15538808	T	C	INTERGENIC
A02	15541863	G	A	INTERGENIC
A02	15541948	G	A	INTERGENIC
A02	15542159	C	A	INTERGENIC
A02	15542183	A	T	INTERGENIC
A02	15542211	C	T	INTERGENIC
A02	15542230	G	T	INTERGENIC
A02	15542238	C	T	INTERGENIC
A02	15542744	T	A	INTERGENIC
A02	15542748	A	G	INTERGENIC
A02	15542766	T	A	INTERGENIC
A02	15542846	G	T	INTERGENIC
A02	15542852	G	C	INTERGENIC
A02	15543001	T	A	INTERGENIC
A02	15543014	A	C	INTERGENIC
A02	15543057	A	G	INTERGENIC
A02	15543067	A	T	INTERGENIC
A02	15543083	G	A	INTERGENIC
A02	15543098	C	T	INTERGENIC
A02	15545928	C	T	INTERGENIC
A02	15545941	A	T	INTERGENIC
A02	15545963	C	T	INTERGENIC
A02	15546014	G	A	INTERGENIC
A02	15546237	G	A	INTERGENIC
A02	15546245	T	G	INTERGENIC
A02	15546247	A	C	INTERGENIC
A02	15546367	C	T	INTERGENIC
A02	15546385	A	G	INTERGENIC
A02	15546392	C	T	INTERGENIC
A02	15546396	A	G	INTERGENIC
A02	15546403	G	A	INTERGENIC
A02	15546404	G	T	INTERGENIC
A02	15546405	A	T	INTERGENIC
A02	15546415	C	G	INTERGENIC
A02	15546416	G	T	INTERGENIC
A02	15546424	A	T	INTERGENIC
A02	15546438	T	A	INTERGENIC
A02	15546446	T	C	INTERGENIC
A02	15546448	C	T	INTERGENIC
A02	15546453	C	T	INTERGENIC
A02	15546461	T	C	INTERGENIC
A02	15546597	G	T	INTERGENIC
A02	15546606	A	G	INTERGENIC
A02	15546608	C	T	INTERGENIC
A02	15546634	A	G	INTERGENIC
A02	15546637	T	G	INTERGENIC
A02	15546657	C	T	INTERGENIC
A02	15546662	C	G	INTERGENIC
A02	15546679	G	T	INTERGENIC
A02	15547056	C	A	INTERGENIC
A02	15547090	G	A	INTERGENIC
A02	15547096	T	A	INTERGENIC
A02	15547266	C	A	INTERGENIC
A02	15548296	T	C	INTERGENIC
A02	15548299	C	T	INTERGENIC
A02	15548350	T	G	INTERGENIC
A02	15548620	A	C	INTERGENIC
A02	15552306	T	C	INTERGENIC
A02	15552329	T	G	INTERGENIC
A02	15552379	T	C	INTERGENIC
A02	15552390	C	T	INTERGENIC
A02	15552410	T	C	INTERGENIC
A02	15552545	C	T	INTERGENIC
A02	15552592	T	G	INTERGENIC
A02	15552594	A	G	INTERGENIC
A02	15555892	A	T	INTERGENIC
A02	15555916	A	C	INTERGENIC
A02	15555918	C	A	INTERGENIC
A02	15555935	A	C	INTERGENIC
A02	15556176	A	G	INTERGENIC
A02	15574478	G	A	INTERGENIC
A02	15588596	C	T	INTERGENIC
A02	15588822	G	A	INTERGENIC
A02	15588865	C	T	INTERGENIC
A02	15588902	G	A	INTERGENIC
A02	15599505	G	A	INTERGENIC
A02	15599565	G	C	INTERGENIC
A02	15599600	A	T	INTERGENIC
A02	15599606	G	C	INTERGENIC
A02	15599783	C	T	INTERGENIC
A02	15599785	A	C	INTERGENIC
A02	15599799	C	G	INTERGENIC
A02	15599804	C	A	INTERGENIC
A02	15599805	T	C	INTERGENIC
A02	15599806	G	T	INTERGENIC
A02	15599826	T	C	INTERGENIC
A02	15599828	G	T	INTERGENIC
A02	15599835	T	C	INTERGENIC
A02	15599839	C	T	INTERGENIC
A02	15599859	T	C	INTERGENIC
A02	15599866	A	G	INTERGENIC
A02	15599867	T	C	INTERGENIC
A02	15599871	C	G	INTERGENIC
A02	15599874	C	A	INTERGENIC
A02	15599886	A	T	INTERGENIC
A04	6102727	C	G	INTERGENIC
A04	6102733	C	T	INTERGENIC
A04	6102745	A	T	INTERGENIC
A04	6102808	T	C	INTERGENIC
A04	6103022	A	G	INTERGENIC
A04	6108148	C	G
A04	6108185	T	C
A04	6108193	G	C
A04	6115792	G	A	INTERGENIC
A04	6115830	T	G	INTERGENIC
A04	6116068	A	G	INTERGENIC
A04	6118381	T	G	INTERGENIC
A04	6118401	T	G	INTERGENIC
A04	6154721	C	A	INTERGENIC
A04	6171399	G	A	INTERGENIC
A04	6182628	T	G	INTERGENIC
A04	6182644	A	T	INTERGENIC
A04	6182665	G	T	INTERGENIC
A04	6182666	A	G	INTERGENIC
A04	6182667	T	C	INTERGENIC
A04	6182673	A	G	INTERGENIC
A04	6182680	T	A	INTERGENIC
A04	6182713	A	G	INTERGENIC
A04	6182714	C	T	INTERGENIC
A04	6182719	T	G	INTERGENIC
A04	6182760	T	C	INTERGENIC
A04	6182764	T	A	INTERGENIC
A04	6182770	A	G	INTERGENIC
A04	6182782	T	C	INTERGENIC
A04	6182787	A	T	INTERGENIC
A04	6182789	A	G	INTERGENIC
A04	6182790	C	T	INTERGENIC
A04	6182795	A	T	INTERGENIC
A04	6182801	G	A	INTERGENIC
A04	6182804	T	A	INTERGENIC
A04	6182832	T	A	INTERGENIC
A04	6182833	C	A	INTERGENIC
A04	6182848	T	C	INTERGENIC
A04	6182850	T	C	INTERGENIC
A04	6182854	G	A	INTERGENIC
A04	6182860	G	A	INTERGENIC
A04	6182867	A	G	INTERGENIC
A04	6183164	C	T	INTERGENIC
A04	6183187	T	A	INTERGENIC
A04	6183188	G	A	INTERGENIC
A04	6183206	C	T	INTERGENIC
A04	6183215	T	C	INTERGENIC
A04	6183236	A	G	INTERGENIC
A04	6183400	A	C	INTERGENIC
A04	6183431	C	T	INTERGENIC
A04	6183443	T	C	INTERGENIC
A04	6183482	C	T	INTERGENIC
A04	6183501	A	T	INTERGENIC
A04	6183506	C	T	INTERGENIC
A04	6183511	T	C	INTERGENIC
A04	6184715	T	A	INTERGENIC
A04	6184732	A	C	INTERGENIC
A04	6184748	G	A	INTERGENIC
A04	6184749	T	A	INTERGENIC
A04	6184752	T	A	INTERGENIC
A04	6184754	G	T	INTERGENIC
A04	6184760	G	T	INTERGENIC
A04	6184765	C	T	INTERGENIC
A04	6184766	T	C	INTERGENIC
A04	6184767	C	T	INTERGENIC
A04	6184783	C	T	INTERGENIC
A04	6184788	T	C	INTERGENIC
A04	6184823	T	C	INTERGENIC
A04	6184832	T	C	INTERGENIC
A04	6184841	G	A	INTERGENIC
A04	6184853	T	C	INTERGENIC
A04	6184910	G	A	INTERGENIC
A04	6184921	A	T	INTERGENIC
A04	6184931	G	A	INTERGENIC
A04	6184932	A	T	INTERGENIC
A04	6184947	T	C	INTERGENIC
A04	6184948	C	G	INTERGENIC
A04	6184965	G	A	INTERGENIC
A04	6184968	A	C	INTERGENIC
A04	6184997	C	A	INTERGENIC
A04	6185030	C	T	INTERGENIC
A04	6185045	T	C	INTERGENIC
A04	6185087	T	C	INTERGENIC
A04	6185096	G	T	INTERGENIC
A04	6185105	C	T	INTERGENIC
A04	6185108	A	G	INTERGENIC
A04	6185147	T	C	INTERGENIC
A04	6185201	A	G	INTERGENIC
A04	6185255	C	T	INTERGENIC
A04	6185399	T	A	INTERGENIC
A04	6185444	C	T	INTERGENIC
A04	6185852	A	G	INTERGENIC
A04	6185935	G	C	INTERGENIC
A04	6186179	C	T	INTERGENIC
A04	6186220	G	A	INTERGENIC
A04	6186227	A	G	INTERGENIC
A04	6186268	G	A	INTERGENIC
A04	6186269	G	A	INTERGENIC
A04	6194838	A	G	INTERGENIC
A04	18903215	T	G	DOWNSTREAM	BnaA04g26730D
A04	18903217	A	C	DOWNSTREAM	BnaA04g26730D
A04	18903219	A	G	DOWNSTREAM	BnaA04g26730D
A04	18903225	G	A	DOWNSTREAM	BnaA04g26730D
A04	18903226	T	C	DOWNSTREAM	BnaA04g26730D
A04	18903230	A	T	DOWNSTREAM	BnaA04g26730D
A04	18903231	T	A	DOWNSTREAM	BnaA04g26730D
A04	18903233	T	C	DOWNSTREAM	BnaA04g26730D
A04	18903238	A	T	DOWNSTREAM	BnaA04g26730D
A04	18903244	T	A	DOWNSTREAM	BnaA04g26730D
A04	18903253	A	T	DOWNSTREAM	BnaA04g26730D
A04	18903258	A	T	DOWNSTREAM	BnaA04g26730D
A04	18903263	T	G	DOWNSTREAM	BnaA04g26730D
A04	18903278	T	G	DOWNSTREAM	BnaA04g26730D
A04	18903280	G	A	DOWNSTREAM	BnaA04g26730D
A04	18903289	G	A	DOWNSTREAM	BnaA04g26730D
A04	18903297	A	C	DOWNSTREAM	BnaA04g26730D
A04	18903556	T	G	DOWNSTREAM	BnaA04g26730D
A04	18903561	G	A	DOWNSTREAM	BnaA04g26730D
A04	18903566	C	A	DOWNSTREAM	BnaA04g26730D
A04	18903569	T	G	DOWNSTREAM	BnaA04g26730D
A04	18903570	G	A	DOWNSTREAM	BnaA04g26730D
A04	18903570	G	GA	DOWNSTREAM	BnaA04g26730D
A04	18903573	A	G	DOWNSTREAM	BnaA04g26730D
A04	18903574	C	A	DOWNSTREAM	BnaA04g26730D
A04	18903579	G	A	DOWNSTREAM	BnaA04g26730D
A04	18903580	T	C	DOWNSTREAM	BnaA04g26730D
A04	18903582	G	T	DOWNSTREAM	BnaA04g26730D
A04	18903585	T	A	DOWNSTREAM	BnaA04g26730D
A04	18903593	G	T	DOWNSTREAM	BnaA04g26730D
A04	18903598	T	A	DOWNSTREAM	BnaA04g26730D
A04	18903607	A	T	DOWNSTREAM	BnaA04g26730D
A04	18903610	G	C	DOWNSTREAM	BnaA04g26730D
A04	18903612	A	T	DOWNSTREAM	BnaA04g26730D
A04	18903613	A	T	DOWNSTREAM	BnaA04g26730D
A04	18903617	T	C	DOWNSTREAM	BnaA04g26730D
A04	18903618	T	C	DOWNSTREAM	BnaA04g26730D
A04	18903622	T	G	DOWNSTREAM	BnaA04g26730D
A04	18903623	G	A	DOWNSTREAM	BnaA04g26730D
A04	18903623	G	GC	DOWNSTREAM	BnaA04g26730D
A04	18903624	T	C	DOWNSTREAM	BnaA04g26730D
A04	18903633	A	G	DOWNSTREAM	BnaA04g26730D
A04	18903638	A	G	DOWNSTREAM	BnaA04g26730D
A04	18903647	G	A	DOWNSTREAM	BnaA04g26730D
A04	18903647	GA	G	DOWNSTREAM	BnaA04g26730D
A04	18903655	C	A	DOWNSTREAM	BnaA04g26730D
A04	18903690	G	A	DOWNSTREAM	BnaA04g26730D
A04	18903695	T	A	DOWNSTREAM	BnaA04g26730D
A04	18903716	T	G	DOWNSTREAM	BnaA04g26730D
A04	18903731	T	G	DOWNSTREAM	BnaA04g26730D
A04	18903736	T	A	DOWNSTREAM	BnaA04g26730D
A04	18903776	C	T	DOWNSTREAM	BnaA04g26730D
A04	18903779	G	T	DOWNSTREAM	BnaA04g26730D
A04	18903781	G	A	DOWNSTREAM	BnaA04g26730D
A04	18903786	C	A	DOWNSTREAM	BnaA04g26730D
A04	18903787	T	A	DOWNSTREAM	BnaA04g26730D
A04	18903797	T	C	DOWNSTREAM	BnaA04g26730D
A04	18903811	T	C	DOWNSTREAM	BnaA04g26730D
A04	18903819	G	T	DOWNSTREAM	BnaA04g26730D
A04	18903823	G	A	DOWNSTREAM	BnaA04g26730D
A04	18903833	T	A	DOWNSTREAM	BnaA04g26730D
A04	18903838	G	A	DOWNSTREAM	BnaA04g26730D
A04	18903851	G	T	DOWNSTREAM	BnaA04g26730D
A04	18903869	G	A	DOWNSTREAM	BnaA04g26730D
A04	18903889	C	T	DOWNSTREAM	BnaA04g26730D
A04	18903900	G	T	DOWNSTREAM	BnaA04g26730D
A04	18903905	A	G	DOWNSTREAM	BnaA04g26730D
A04	18903923	C	T	DOWNSTREAM	BnaA04g26730D
A04	18903954	A	T	DOWNSTREAM	BnaA04g26730D
A04	18903984	T	A	DOWNSTREAM	BnaA04g26730D
A04	18903998	C	T	DOWNSTREAM	BnaA04g26730D
A04	18903999	G	T	DOWNSTREAM	BnaA04g26730D
A04	18904016	G	A	DOWNSTREAM	BnaA04g26730D
A04	18905289	A	G	INTERGENIC
A04	18905340	T	C	INTERGENIC
A04	18905353	G	T	INTERGENIC
A04	18905451	A	G	INTERGENIC
A04	18905465	A	T	INTERGENIC
A04	18905466	T	C	INTERGENIC
A04	18905482	T	A	INTERGENIC
A04	18905484	G	A	INTERGENIC
A04	18905489	C	T	INTERGENIC
A04	18905497	T	G	INTERGENIC
A04	18905498	G	C	INTERGENIC
A04	18905501	A	C	INTERGENIC
A04	18905517	G	A	INTERGENIC
A04	18905518	A	T	INTERGENIC
A04	18905519	A	G	INTERGENIC
A04	18905527	A	T	INTERGENIC
A04	18905539	A	T	INTERGENIC
A04	18905551	C	T	INTERGENIC
A04	18905561	T	C	INTERGENIC
A04	18905567	C	T	INTERGENIC
A04	18905616	G	A	INTERGENIC
A04	18905626	A	T	INTERGENIC
A04	18905648	T	C	INTERGENIC
A04	18905652	G	T	INTERGENIC
A04	18905657	C	G	INTERGENIC
A04	18905826	A	T	INTERGENIC
A04	18905836	C	A	INTERGENIC
A04	18905837	G	T	INTERGENIC
A04	18905855	T	C	INTERGENIC
A04	18905877	A	G	INTERGENIC
A04	18905912	G	C	INTERGENIC
A04	18905918	T	C	INTERGENIC
A04	18905966	T	A	INTERGENIC
A04	18905974	G	A	INTERGENIC
A04	18905976	A	T	INTERGENIC
A04	18905977	A	T	INTERGENIC
A04	18905991	G	A	INTERGENIC
A04	18905996	G	T	INTERGENIC
A04	18906003	G	T	INTERGENIC
A04	18906004	G	A	INTERGENIC
A04	18906010	G	A	INTERGENIC
A04	18906043	T	C	INTERGENIC
A04	18906165	G	C	INTERGENIC
A04	18906173	C	T	INTERGENIC
A04	18906175	T	C	INTERGENIC
A04	18906182	A	T	INTERGENIC
A04	18906191	C	T	INTERGENIC
A04	18906202	A	G	INTERGENIC
A04	18906213	C	T	INTERGENIC
A04	18906219	T	A	INTERGENIC
A04	18906220	G	T	INTERGENIC
A04	18906225	T	A	INTERGENIC
A04	18906226	A	T	INTERGENIC
A04	18906230	A	T	INTERGENIC
A04	18906232	A	T	INTERGENIC
A04	18906245	T	C	INTERGENIC
A04	18906251	A	G	INTERGENIC
A04	18906258	T	A	INTERGENIC
A04	18906260	T	A	INTERGENIC
A04	18906261	T	A	INTERGENIC
A04	18906267	G	T	INTERGENIC
A04	18906270	G	A	INTERGENIC
A04	18906271	C	T	INTERGENIC
A04	18906382	G	A	INTERGENIC
A04	18906399	G	C	INTERGENIC
A04	18914973	C	T	INTERGENIC
A04	18914978	T	C	INTERGENIC
A04	18914980	A	T	INTERGENIC
A04	18914984	T	A	INTERGENIC
A04	18914985	A	T	INTERGENIC
A04	18914990	G	T	INTERGENIC
A04	18914991	T	A	INTERGENIC
A04	18914994	T	A	INTERGENIC
A04	18914995	T	C	INTERGENIC
A04	18915002	A	C	INTERGENIC
A04	18915003	A	G	INTERGENIC
A04	18915019	T	C	INTERGENIC
A04	18915022	T	C	INTERGENIC
A04	18915023	C	T	INTERGENIC
A04	18915024	T	G	INTERGENIC
A04	18915041	C	A	INTERGENIC
A04	18915043	C	T	INTERGENIC
A04	18915052	T	C	INTERGENIC
A04	18915054	C	T	INTERGENIC
A04	18915056	A	T	INTERGENIC
A04	18915062	T	A	INTERGENIC
A04	18915064	A	G	INTERGENIC
A04	18915072	A	G	INTERGENIC
A04	18915074	G	C	INTERGENIC
A04	18915079	A	C	INTERGENIC
A04	18915084	A	G	INTERGENIC
A04	18915188	C	T	INTERGENIC
A04	18915192	A	G	INTERGENIC
A04	18915195	A	T	INTERGENIC
A04	18915198	A	T	INTERGENIC
A04	18915203	T	A	INTERGENIC
A04	18915211	T	G	INTERGENIC
A04	18915218	C	T	INTERGENIC
A04	18915222	T	A	INTERGENIC
A04	18915237	G	C	INTERGENIC
A04	18915238	A	C	INTERGENIC
A04	18915240	C	A	INTERGENIC
A04	18915254	T	A	INTERGENIC
A04	18915262	C	A	INTERGENIC
A04	18915269	C	T	INTERGENIC
A04	18915273	C	T	INTERGENIC
A04	18915274	A	T	INTERGENIC
A04	18915285	C	T	INTERGENIC
A04	18915289	G	A	INTERGENIC
A04	18915299	C	T	INTERGENIC
A04	18915330	A	T	INTERGENIC
A04	18915330	A	AT	INTERGENIC
A04	18915334	A	T	INTERGENIC
A04	18915334	A	AT	INTERGENIC
A04	18915338	T	A	INTERGENIC
A04	18915372	C	A	INTERGENIC
A04	18915387	T	C	INTERGENIC
A04	18915398	T	C	INTERGENIC
A04	18915400	G	A	INTERGENIC
A04	18915403	T	A	INTERGENIC
A04	18915409	T	A	INTERGENIC
A04	18915419	G	A	INTERGENIC
A04	18915421	G	C	INTERGENIC
A04	18915665	A	G	INTERGENIC
A04	18915668	G	A	INTERGENIC
A04	18915669	G	A	INTERGENIC
A04	18915674	G	A	INTERGENIC
A04	18915696	T	C	INTERGENIC
A04	18915697	T	A	INTERGENIC
A04	18915730	T	G	INTERGENIC
A04	18915734	T	A	INTERGENIC
A04	18915745	A	G	INTERGENIC
A04	18915746	A	C	INTERGENIC
A04	18915750	G	T	INTERGENIC
A04	18915751	C	T	INTERGENIC
A04	18915762	A	G	INTERGENIC
A04	18915764	A	T	INTERGENIC
A04	18915769	G	A	INTERGENIC
A04	18915777	A	C	INTERGENIC
A04	18915784	T	C	INTERGENIC
A04	18915891	T	C	INTERGENIC
A04	18915892	G	A	INTERGENIC
A04	18915903	T	A	INTERGENIC
A04	18915916	G	T	INTERGENIC
A04	18915917	C	T	INTERGENIC
A04	18915921	T	A	INTERGENIC
A04	18915923	G	A	INTERGENIC
A04	18915934	A	G	INTERGENIC
A04	18915939	C	T	INTERGENIC
A04	18915941	T	G	INTERGENIC
A04	18915943	A	T	INTERGENIC
A04	18915944	G	C	INTERGENIC
A04	18915945	T	G	INTERGENIC
A04	18915946	G	T	INTERGENIC
A04	18915949	G	T	INTERGENIC
A04	18915954	A	T	INTERGENIC
A04	18915972	C	T	INTERGENIC
A04	18915973	T	A	INTERGENIC
A04	18915975	C	T	INTERGENIC
A04	18915977	T	A	INTERGENIC
A04	18915978	T	A	INTERGENIC
A04	18915979	T	C	INTERGENIC
A04	18915980	G	T	INTERGENIC
A04	18915984	T	C	INTERGENIC
A04	18915993	T	C	INTERGENIC
A04	18916000	C	A	INTERGENIC
A04	18916002	C	T	INTERGENIC
A04	18916009	A	G	INTERGENIC
A04	18964127	G	A	INTRON	BnaA04g26800D
A04	18964132	G	C	INTRON	BnaA04g26800D
A04	18964418	A	C	NON_SYNONYMOUS_CODING	BnaA04g26800D
A04	18964425	T	C	NON_SYNONYMOUS_CODING	BnaA04g26800D
A04	18964440	C	G	NON_SYNONYMOUS_CODING	BnaA04g26800D
A04	18964445	G	T	NON_SYNONYMOUS_CODING	BnaA04g26800D
A04	18964484	C	T	NON_SYNONYMOUS_CODING	BnaA04g26800D
A04	18964528	G	T	NON_SYNONYMOUS_CODING	BnaA04g26800D
A04	18964561	G	A	SYNONYMOUS_CODING	BnaA04g26800D
A04	18964576	C	T	SYNONYMOUS_CODING	BnaA04g26800D
A04	18964765	T	C	SYNONYMOUS_CODING	BnaA04g26800D
A04	18964769	T	G	NON_SYNONYMOUS_CODING	BnaA04g26800D
A04	18964781	C	G	NON_SYNONYMOUS_CODING	BnaA04g26800D
A04	18964784	G	A	NON_SYNONYMOUS_CODING	BnaA04g26800D
A04	18964787	C	A	NON_SYNONYMOUS_CODING	BnaA04g26800D
A04	18964794	C	G	NON_SYNONYMOUS_CODING	BnaA04g26800D
A04	18964795	C	A	SYNONYMOUS_CODING	BnaA04g26800D
A04	18964797	T	C	NON_SYNONYMOUS_CODING	BnaA04g26800D
A04	18964800	G	C	NON_SYNONYMOUS_CODING	BnaA04g26800D
A04	18964807	T	G	NON_SYNONYMOUS_CODING	BnaA04g26800D
A04	18964854	A	T	NON_SYNONYMOUS_CODING	BnaA04g26800D
A04	18965374	C	G	NON_SYNONYMOUS_CODING	BnaA04g26800D
A04	18965384	T	G	NON_SYNONYMOUS_CODING	BnaA04g26800D
A04	18965607	G	T	DOWNSTREAM	BnaA04g26800D
A05	710639	T	C	UPSTREAM	BnaA05g01200D
A05	720216	A	C	DOWNSTREAM	BnaA05g01200D
A05	720388	G	A	DOWNSTREAM	BnaA05g01230D
A05	722316	T	C	DOWNSTREAM	BnaA05g01230D
A05	722318	G	A	DOWNSTREAM	BnaA05g01230D
A05	722328	G	T	DOWNSTREAM	BnaA05g01230D
A05	722623	C	G	DOWNSTREAM	BnaA05g01230D
A05	730056	A	C	DOWNSTREAM	BnaA05g01250D
A05	738880	C	T	UPSTREAM	BnaA05g01260D
A05	739123	T	G	UPSTREAM	BnaA05g01260D
A05	739130	G	A	UPSTREAM	BnaA05g01260D
A05	739183	T	C	UPSTREAM	BnaA05g01260D
A05	749554	A	T	INTERGENIC
A05	749557	C	T	INTERGENIC
A05	749558	C	T	INTERGENIC
A05	749581	C	A	INTERGENIC
A05	749585	A	T	INTERGENIC
A05	749597	T	C	INTERGENIC
A05	749608	C	T	INTERGENIC
A05	749609	G	A	INTERGENIC
A05	749610	A	G	INTERGENIC
A05	749612	G	C	INTERGENIC
A05	749752	G	T	INTERGENIC
A05	749780	G	C	INTERGENIC
A05	749806	C	T	INTERGENIC
A05	749816	A	C	INTERGENIC
A05	749826	T	A	INTERGENIC
A05	749852	A	T	INTERGENIC
A05	749904	T	A	INTERGENIC
A05	749910	C	T	INTERGENIC
A05	749924	G	A	INTERGENIC
A05	749927	T	C	INTERGENIC
A05	749938	A	T	INTERGENIC
A05	749962	A	G	INTERGENIC
A05	749963	A	T	INTERGENIC
A05	749980	T	A	INTERGENIC
A05	750085	G	A	INTERGENIC
A05	750085	GA	G	INTERGENIC
A05	750094	G	T	INTERGENIC
A05	750104	G	A	INTERGENIC
A05	750118	T	C	INTERGENIC
A05	750122	A	G	INTERGENIC
A05	750124	A	T	INTERGENIC
A05	750125	A	G	INTERGENIC
A05	750126	C	T	INTERGENIC
A05	750127	C	G	INTERGENIC
A05	750133	A	T	INTERGENIC
A05	750134	C	T	INTERGENIC
A05	750139	C	G	INTERGENIC
A05	750159	A	G	INTERGENIC
A05	750163	A	T	INTERGENIC
A05	750169	C	T	INTERGENIC
A05	750174	G	T	INTERGENIC
A05	750178	C	T	INTERGENIC
A05	750187	C	T	INTERGENIC
A05	750196	C	A	INTERGENIC
A05	750212	A	G	INTERGENIC
A05	750213	C	T	INTERGENIC
A05	750217	A	G	INTERGENIC
A05	750223	A	T	INTERGENIC
A05	750223	A	AT	INTERGENIC
A05	750231	T	C	INTERGENIC
A05	750236	C	T	INTERGENIC
A05	750243	G	A	INTERGENIC
A05	750264	T	A	INTERGENIC
A05	750267	A	T	INTERGENIC
A05	750278	A	T	INTERGENIC
A05	750281	A	C	INTERGENIC
A05	750283	C	A	INTERGENIC
A05	750287	A	T	INTERGENIC
A05	750289	G	A	INTERGENIC
A05	750292	C	T	INTERGENIC
A05	750292	CG	C	INTERGENIC
A05	750302	T	A	INTERGENIC
A05	750305	A	T	INTERGENIC
A05	750311	G	A	INTERGENIC
A05	750311	G	GAA	INTERGENIC
A05	750326	C	T	INTERGENIC
A05	750331	C	A	INTERGENIC
A05	750439	T	A	INTERGENIC
A05	750441	G	T	INTERGENIC
A05	750452	T	C	INTERGENIC
A05	750458	C	T	INTERGENIC
A05	750459	T	G	INTERGENIC
A05	750467	C	A	INTERGENIC
A05	750469	A	G	INTERGENIC
A05	750472	A	G	INTERGENIC
A05	750481	C	A	INTERGENIC
A05	750491	G	C	INTERGENIC
A05	750491	GT	G	INTERGENIC
A05	750503	C	T	INTERGENIC
A05	750517	C	A	INTERGENIC
A05	750535	C	T	INTERGENIC
A05	750944	C	G	INTERGENIC
A05	750953	T	C	INTERGENIC
A05	750962	C	T	INTERGENIC
A05	750963	A	C	INTERGENIC
A05	750965	G	T	INTERGENIC
A05	750971	T	A	INTERGENIC
A05	750977	C	A	INTERGENIC
A05	750994	G	A	INTERGENIC
A05	750995	T	C	INTERGENIC
A05	750996	T	C	INTERGENIC
A05	751005	A	G	INTERGENIC
A05	751012	G	A	INTERGENIC
A05	751013	G	A	INTERGENIC
A05	751024	G	T	INTERGENIC
A05	751185	C	A	INTERGENIC
A05	751192	G	A	INTERGENIC
A05	751226	G	A	INTERGENIC
A05	757278	A	G
A05	757576	G	C
A05	758470	T	G
A05	793703	C	T	SYNONYMOUS_CODING	BnaA05g01320D
A05	795872	T	C	UPSTREAM	BnaA05g01320D
A05	795915	C	A	UPSTREAM	BnaA05g01320D
A05	2307680	A	G
A05	2307686	C	T
A05	2307701	G	A
A05	2307719	C	T
A05	2308017	G	T
A05	2308018	A	G
A05	2308026	T	A
A05	2309199	A	G
A05	2309202	G	T
A05	2309235	A	G
A05	2309269	A	T
A05	2309270	A	G
A05	2309421	C	G	INTERGENIC
A05	2309423	T	G	INTERGENIC
A05	2309451	A	G	INTERGENIC
A05	2309468	A	G	INTERGENIC
A05	2309471	T	C	INTERGENIC
A05	2309473	T	C	INTERGENIC
A05	2309515	A	G	INTERGENIC
A05	2313255	T	A	INTERGENIC
A05	2313259	C	T	INTERGENIC
A05	2313292	A	C	INTERGENIC
A05	2313301	G	T	INTERGENIC
A05	2313322	T	A	INTERGENIC
A05	2313520	C	A	INTERGENIC
A05	2313522	C	A	INTERGENIC
A05	2313548	C	T	INTERGENIC
A05	2327805	C	T	INTERGENIC
A05	2327873	T	A	INTERGENIC
A05	2331659	G	A	UPSTREAM	BnaA05g04340D
A05	2331692	T	A	UPSTREAM	BnaA05g04340D
A05	2331706	G	A	UPSTREAM	BnaA05g04340D
A05	2331994	T	C	UPSTREAM	BnaA05g04340D
A05	2339123	G	A	DOWNSTREAM	BnaA05g04340D
A05	2339133	A	T	DOWNSTREAM	BnaA05g04340D
A05	2339134	A	T	DOWNSTREAM	BnaA05g04340D
A05	2339134	A	AT	DOWNSTREAM	BnaA05g04340D
A05	2339165	T	A	DOWNSTREAM	BnaA05g04340D
A05	2339172	C	T	DOWNSTREAM	BnaA05g04340D
A05	2339176	A	T	DOWNSTREAM	BnaA05g04340D
A05	2339182	G	T	DOWNSTREAM	BnaA05g04340D
A05	2339196	G	A	DOWNSTREAM	BnaA05g04340D
A05	2339201	T	A	DOWNSTREAM	BnaA05g04340D
A05	2339207	A	G	DOWNSTREAM	BnaA05g04340D
A05	2339221	T	C	DOWNSTREAM	BnaA05g04340D
A05	2339230	T	C	DOWNSTREAM	BnaA05g04340D
A05	2339348	G	T	DOWNSTREAM	BnaA05g04340D
A05	2339357	G	A	DOWNSTREAM	BnaA05g04340D
A05	2339361	C	T	DOWNSTREAM	BnaA05g04340D
A05	2339364	T	C	DOWNSTREAM	BnaA05g04340D
A05	2339374	T	C	DOWNSTREAM	BnaA05g04340D
A05	2339386	G	T	DOWNSTREAM	BnaA05g04340D
A05	2339387	G	C	DOWNSTREAM	BnaA05g04340D
A05	2339390	A	G	DOWNSTREAM	BnaA05g04340D
A05	2339394	C	T	DOWNSTREAM	BnaA05g04340D
A05	2339398	A	C	DOWNSTREAM	BnaA05g04340D
A05	2339400	T	A	DOWNSTREAM	BnaA05g04340D
A05	2339403	T	A	DOWNSTREAM	BnaA05g04340D
A05	2339404	G	T	DOWNSTREAM	BnaA05g04340D
A05	2339410	A	T	DOWNSTREAM	BnaA05g04340D
A05	2339418	G	A	DOWNSTREAM	BnaA05g04340D
A05	2339424	C	A	DOWNSTREAM	BnaA05g04340D
A05	2339433	T	C	DOWNSTREAM	BnaA05g04340D
A05	2339437	C	T	DOWNSTREAM	BnaA05g04340D
A05	2339443	A	T	DOWNSTREAM	BnaA05g04340D
A05	2339446	A	T	DOWNSTREAM	BnaA05g04340D
A05	2340889	A	T	INTERGENIC
A05	2340895	G	T	INTERGENIC
A05	2340898	G	A	INTERGENIC
A05	2340903	T	C	INTERGENIC
A05	2340904	G	A	INTERGENIC
A05	2340924	C	T	INTERGENIC
A05	2340930	T	A	INTERGENIC
A05	2340931	T	G	INTERGENIC
A05	2340943	A	C	INTERGENIC
A05	2340946	C	T	INTERGENIC
A05	2340954	A	G	INTERGENIC
A05	2340963	A	G	INTERGENIC
A05	2341090	G	A	INTERGENIC
A05	2341099	G	T	INTERGENIC
A05	2341107	T	C	INTERGENIC
A05	2341114	T	C	INTERGENIC
A05	2341129	T	G	INTERGENIC
A05	2341187	A	G	INTERGENIC
A05	2341292	G	T	INTERGENIC
A05	2341293	A	G	INTERGENIC
A05	2341324	C	A	INTERGENIC
A05	2341455	T	A	INTERGENIC
A05	2341498	G	A	INTERGENIC
A05	2341537	C	T	INTERGENIC
A05	2348557	T	C	DOWNSTREAM	BnaA05g04350D
A05	2348573	T	A	DOWNSTREAM	BnaA05g04350D
A05	2348730	A	G	DOWNSTREAM	BnaA05g04350D
A05	2356360	G	A	UPSTREAM	BnaA05g04380D
A05	2356641	T	G	UPSTREAM	BnaA05g04380D
A05	2356693	G	A	UPSTREAM	BnaA05g04380D
A05	2367869	T	C	UPSTREAM	BnaA05g04410D
A05	2368164	C	A	UPSTREAM	BnaA05g04410D
A05	2373572	C	G	DOWNSTREAM	BnaA05g04410D
A05	2379661	T	G	INTERGENIC
A05	2379801	T	G	INTERGENIC
A05	2379812	C	T	INTERGENIC
A05	2383305	A	G	UPSTREAM	BnaA05g04450D
A05	2383329	T	G	UPSTREAM	BnaA05g04450D
A05	2383347	C	T	UPSTREAM	BnaA05g04450D
A05	2383561	T	G	UPSTREAM	BnaA05g04450D
A05	2383614	T	C	UPSTREAM	BnaA05g04450D
A05	2390520	T	A	DOWNSTREAM	BnaA05g04450D
A05	2390520	TA	T	DOWNSTREAM	BnaA05g04450D
A05	2392237	G	A
A05	9415428	T	G	INTERGENIC
A05	9415440	A	C	INTERGENIC
A05	9415445	T	C	INTERGENIC
A05	9415483	T	A	INTERGENIC
A05	9415605	C	A	INTERGENIC
A05	9415614	T	A	INTERGENIC
A05	9415635	G	A	INTERGENIC
A05	9415638	A	G	INTERGENIC
A05	9415646	A	G	INTERGENIC
A05	9415656	G	T	INTERGENIC
A05	9415660	C	G	INTERGENIC
A05	9415661	T	C	INTERGENIC
A05	9415692	T	G	INTERGENIC
A05	9426533	C	T	DOWNSTREAM	BnaA05g15010D
A05	9426569	C	T	DOWNSTREAM	BnaA05g15010D
A05	9426617	A	C	DOWNSTREAM	BnaA05g15010D
A05	9426820	C	T	DOWNSTREAM	BnaA05g15010D
A05	9427158	G	A	INTERGENIC
A05	9433548	T	C	INTERGENIC
A05	9433560	A	T	INTERGENIC
A05	9433578	T	C	INTERGENIC
A05	9433595	C	T	INTERGENIC
A05	9433602	T	C	INTERGENIC
A05	9433629	C	T	INTERGENIC
A05	9433644	T	G	INTERGENIC
A05	9433653	A	G	INTERGENIC
A05	9433848	G	A	INTERGENIC
A05	9433865	G	T	INTERGENIC
A05	9433911	G	A	INTERGENIC
A05	9433923	G	A	INTERGENIC
A05	9433935	A	G	INTERGENIC
A05	9433965	C	T	INTERGENIC
A05	9433968	G	A	INTERGENIC
A05	9433977	T	C	INTERGENIC
A05	9433992	A	G	INTERGENIC
A05	9434001	C	T	INTERGENIC
A05	9434004	A	G	INTERGENIC
A05	9434013	G	A	INTERGENIC
A05	9434016	A	G	INTERGENIC
A05	9434025	G	A	INTERGENIC
A05	9434034	T	C	INTERGENIC
A05	9434037	T	C	INTERGENIC
A05	9434060	G	C	INTERGENIC
A05	9434063	C	G	INTERGENIC
A05	9434100	A	G	INTERGENIC
A05	9434111	T	C	INTERGENIC
A05	9434112	G	A	INTERGENIC
A05	9434115	G	A	INTERGENIC
A05	9434121	G	A	INTERGENIC
A05	9434130	G	A	INTERGENIC
A05	9434136	G	A	INTERGENIC
A05	9434157	T	C	INTERGENIC
A05	9434184	T	C	INTERGENIC
A05	9434187	C	T	INTERGENIC
A05	9434198	C	T	INTERGENIC
A05	9434209	G	T	INTERGENIC
A05	9434217	G	A	INTERGENIC
A05	9434220	A	T	INTERGENIC
A05	9435708	A	G	INTERGENIC
A05	9435760	T	G	INTERGENIC
A05	9435772	T	C	INTERGENIC
A05	9435792	A	G	INTERGENIC
A05	9435803	T	C	INTERGENIC
A05	9435874	G	A	INTERGENIC
A05	9435898	T	C	INTERGENIC
A05	9435901	A	G	INTERGENIC
A05	9435913	T	C	INTERGENIC
A05	9435928	C	T	INTERGENIC
A05	9435940	G	A	INTERGENIC
A05	9435943	T	C	INTERGENIC
A05	9435946	A	G	INTERGENIC
A05	9435949	G	A	INTERGENIC
A05	9435976	G	T	INTERGENIC
A05	9435993	G	A	INTERGENIC
A05	9436003	A	G	INTERGENIC
A05	9436012	A	C	INTERGENIC
A05	9436024	T	C	INTERGENIC
A05	9436039	A	G	INTERGENIC
A05	9436050	C	T	INTERGENIC
A05	9436071	C	A	INTERGENIC
A05	9436072	G	A	INTERGENIC
A05	9436225	A	G	INTERGENIC
A05	9436241	A	G	INTERGENIC
A05	9436258	G	A	INTERGENIC
A05	9436279	T	C	INTERGENIC
A05	9436285	C	T	INTERGENIC
A05	9436314	G	A	INTERGENIC
A05	9442654	C	T	INTRON	BnaA05g15020D
A05	9472574	C	A	INTERGENIC
A05	9479430	A	C	INTERGENIC
A05	9488060	A	G	INTERGENIC
A05	9488126	C	T	INTERGENIC
A05	9488388	A	G	INTERGENIC
A05	9488467	A	G	INTERGENIC
A05	9488725	T	C	INTERGENIC
A05	9488743	C	G	INTERGENIC
A05	9488809	T	G	INTERGENIC
A05	13509469	T	C	DOWNSTREAM	BnaA05g18270D
A05	13509475	G	A	DOWNSTREAM	BnaA05g18270D
A05	13509510	C	T	DOWNSTREAM	BnaA05g18270D
A05	13509519	A	T	DOWNSTREAM	BnaA05g18270D
A05	13509526	G	T	DOWNSTREAM	BnaA05g18270D
A05	13509532	A	G	DOWNSTREAM	BnaA05g18270D
A05	13509540	C	G	DOWNSTREAM	BnaA05g18270D
A05	13509686	A	T	NON_SYNONYMOUS_CODING	BnaA05g18270D
A05	13509694	G	C	SYNONYMOUS_CODING	BnaA05g18270D
A05	13509723	G	T	NON_SYNONYMOUS_CODING	BnaA05g18270D
A05	13509736	C	T	INTRON	BnaA05g18270D
A05	13510014	A	T	NON_SYNONYMOUS_CODING	BnaA05g18270D
A05	13510015	T	C	SPLICE_SITE_REGION	BnaA05g18270D
A05	13510046	T	G	INTRON	BnaA05g18270D
A05	13510101	A	C	INTRON	BnaA05g18270D
A05	13510219	C	T	INTRON	BnaA05g18270D
A05	13510224	C	T	INTRON	BnaA05g18270D
A05	13510293	C	G	INTRON	BnaA05g18270D
A05	13510312	T	C	INTRON	BnaA05g18270D
A05	13520034	C	T	INTERGENIC
A05	13520042	C	T	INTERGENIC
A05	13520057	G	A	INTERGENIC
A05	13520094	G	A	INTERGENIC
A05	13520284	C	T	INTERGENIC
A05	13520311	G	A	INTERGENIC
A05	13520323	G	A	INTERGENIC
A05	13520383	G	A	INTERGENIC
A05	13521576	T	C	INTERGENIC
A05	13521587	A	T	INTERGENIC
A05	13521598	G	A	INTERGENIC
A05	13521616	G	A	INTERGENIC
A05	13521838	A	G	INTERGENIC
A05	13521865	C	T	INTERGENIC
A05	13521880	A	C	INTERGENIC
A05	13521890	C	T	INTERGENIC
A05	13521927	G	T	INTERGENIC
A05	13522626	A	G	INTERGENIC
A05	13522635	G	A	INTERGENIC
A05	13522652	G	A	INTERGENIC
A05	13522684	G	A	INTERGENIC
A05	13522692	A	G	INTERGENIC
A05	13522705	C	T	INTERGENIC
A05	13522717	G	A	INTERGENIC
A05	13522867	A	G	INTERGENIC
A05	13522898	T	A	INTERGENIC
A05	13533222	C	T	DOWNSTREAM	BnaA05g18280D
A05	13533278	G	A	DOWNSTREAM	BnaA05g18280D
A05	13533450	G	A	DOWNSTREAM	BnaA05g18280D
A05	13533558	G	C	DOWNSTREAM	BnaA05g18280D
A05	13533564	C	A	DOWNSTREAM	BnaA05g18280D
A05	13545162	C	T	INTERGENIC
A05	13545172	G	A	INTERGENIC
A05	13545238	G	T	INTERGENIC
A05	13545246	G	A	INTERGENIC
A05	13545430	G	T	INTERGENIC
A05	13552160	G	C
A05	13552171	T	C
A05	13552176	C	G
A05	13552360	C	G
A05	13552403	G	T
A05	13555321	T	C	INTERGENIC
A05	13555326	G	T	INTERGENIC
A05	13555327	G	A	INTERGENIC
A05	13555341	C	T	INTERGENIC
A05	13555379	C	A	INTERGENIC
A05	13555564	C	T	INTERGENIC
A05	13555593	C	G	INTERGENIC
A05	13555596	G	A	INTERGENIC
A05	13555626	G	A	INTERGENIC
A05	13557618	T	C	INTERGENIC
A05	13557622	T	C	INTERGENIC
A05	13557691	T	C	INTERGENIC
A05	13557799	C	A	INTERGENIC
A05	13583837	C	G	INTERGENIC
A05	13583892	A	C	INTERGENIC
A05	13583893	A	G	INTERGENIC
A05	13583911	T	A	INTERGENIC
A05	13584137	G	T	INTERGENIC
A05	13584154	A	G	INTERGENIC
A05	13586699	T	A	INTERGENIC
A05	13586793	A	G	INTERGENIC
A05	13587022	C	T	INTERGENIC
A05	13587039	G	A	INTERGENIC
A05	13587065	C	T	INTERGENIC
A05	13587098	A	T	INTERGENIC
A05	13587208	A	G	INTERGENIC
A05	13587235	A	G	INTERGENIC
A05	13587291	G	C	INTERGENIC
A05	13587455	A	C	INTERGENIC
A05	13587463	G	C	INTERGENIC
A05	13587469	T	G	INTERGENIC
A05	13587471	T	C	INTERGENIC
A05	13587485	A	T	INTERGENIC
A05	13588950	T	C	INTERGENIC
A05	13589224	C	T	INTERGENIC
A05	13589270	C	T	INTERGENIC
A05	13590175	C	T	INTERGENIC
A05	13590184	C	T	INTERGENIC
A05	13590190	G	A	INTERGENIC
A05	13590197	C	T	INTERGENIC
A05	13590211	T	C	INTERGENIC
A05	13590377	G	A	INTERGENIC
A05	13590380	T	C	INTERGENIC
A05	13590426	A	G	INTERGENIC
A05	13590453	T	A	INTERGENIC
A05	13590461	A	G	INTERGENIC
A05	13590468	A	G	INTERGENIC
A05	13590472	T	A	INTERGENIC
A05	13594915	T	C	INTERGENIC
A05	13594938	A	C	INTERGENIC
A05	13594965	G	T	INTERGENIC
A05	13594995	C	T	INTERGENIC
A05	13595088	T	C	INTERGENIC
A05	13595127	T	G	INTERGENIC
A05	13595137	A	T	INTERGENIC
A05	13595159	G	A	INTERGENIC
A05	13595166	T	C	INTERGENIC
A05	13595180	T	G	INTERGENIC
A05	20816052	A	G	INTERGENIC
A05	20816059	G	A	INTERGENIC
A05	20816063	T	A	INTERGENIC
A05	20816066	C	T	INTERGENIC
A05	20816072	G	A	INTERGENIC
A05	20816073	T	C	INTERGENIC
A05	20816077	C	T	INTERGENIC
A05	20816083	T	A	INTERGENIC
A05	20816084	A	G	INTERGENIC
A05	20816091	C	G	INTERGENIC
A05	20816096	T	A	INTERGENIC
A05	20816097	G	A	INTERGENIC
A05	20816099	T	C	INTERGENIC
A05	20816101	C	T	INTERGENIC
A05	20816103	A	C	INTERGENIC
A05	20816104	C	T	INTERGENIC
A05	20816109	A	C	INTERGENIC
A05	20816114	T	G	INTERGENIC
A05	20816115	G	T	INTERGENIC
A05	20816118	C	T	INTERGENIC
A05	20816123	A	C	INTERGENIC
A05	20816136	C	T	INTERGENIC
A05	20816146	G	A	INTERGENIC
A05	20816146	GA	G	INTERGENIC
A05	20816150	C	T	INTERGENIC
A05	20816154	G	C	INTERGENIC
A05	20816283	T	C	INTERGENIC
A05	20816302	T	A	INTERGENIC
A05	20816310	C	A	INTERGENIC
A05	20816312	G	A	INTERGENIC
A05	20816318	T	A	INTERGENIC
A05	20816329	G	A	INTERGENIC
A05	20816339	A	T	INTERGENIC
A05	20816345	T	G	INTERGENIC
A05	20816351	C	T	INTERGENIC
A05	20816360	C	T	INTERGENIC
A05	20816379	T	G	INTERGENIC
A05	20816385	T	C	INTERGENIC
A05	20816388	T	A	INTERGENIC
A05	20818245	A	T	INTERGENIC
A05	20818280	C	T	INTERGENIC
A05	20818290	C	G	INTERGENIC
A05	20818327	T	C	INTERGENIC
A05	20818516	C	A	INTERGENIC
A05	20818523	T	G	INTERGENIC
A05	20818550	T	C	INTERGENIC
A05	20818570	C	T	INTERGENIC
A05	20818951	T	C	INTERGENIC
A05	20819008	A	G	INTERGENIC
A05	20819028	G	A	INTERGENIC
A05	20819199	C	G	INTERGENIC
A05	20819246	A	T	INTERGENIC
A05	20819252	T	G	INTERGENIC
A05	20819299	A	G	INTERGENIC
A05	20819390	A	T	INTERGENIC
A05	20819395	G	T	INTERGENIC
A05	20819399	G	A	INTERGENIC
A05	20819565	C	A	INTERGENIC
A05	20819572	C	A	INTERGENIC
A05	20819577	G	T	INTERGENIC
A05	20822894	G	T	INTERGENIC
A05	20822937	A	T	INTERGENIC
A05	20822938	G	A	INTERGENIC
A05	20822960	C	T	INTERGENIC
A05	20822971	T	G	INTERGENIC
A05	20823454	A	C	INTERGENIC
A05	20823459	T	A	INTERGENIC
A05	20823459	TA	T	INTERGENIC
A05	20823466	G	A	INTERGENIC
A05	20823652	T	C	INTERGENIC
A05	20823689	C	T	INTERGENIC
A05	20823736	C	T	INTERGENIC
A05	20823745	A	G	INTERGENIC
A05	20823769	C	T	INTERGENIC
A05	20823772	C	T	INTERGENIC
A05	20823793	T	G	INTERGENIC
A05	20823813	T	C	INTERGENIC
A05	20823820	T	A	INTERGENIC
A05	20823954	C	T	INTERGENIC
A05	20823967	T	A	INTERGENIC
A05	20823970	T	C	INTERGENIC
A05	20823997	T	A	INTERGENIC
A05	20824056	A	G	INTERGENIC
A05	20833850	A	C	UPSTREAM	BnaA05g29990D
A05	20846729	A	G
A05	20846737	T	C
A05	20847007	G	C	INTRAGENIC	BnaA05g30020D
A05	20847008	A	G	INTRAGENIC	BnaA05g30020D
A05	20866716	C	T	UPSTREAM	BnaA05g30120D
A05	20866772	T	C	UPSTREAM	BnaA05g30120D
A05	20866841	A	T	UPSTREAM	BnaA05g30120D
A05	20873448	T	C	UPSTREAM	BnaA05g30140D
A05	20873468	A	G	UPSTREAM	BnaA05g30140D
A05	20876857	A	C	UPSTREAM	BnaA05g30170D
A05	20876882	A	T	UPSTREAM	BnaA05g30170D
A05	20883109	G	A	UPSTREAM	BnaA05g30190D
A05	20883154	C	T	UPSTREAM	BnaA05g30190D
A05	20883210	A	T	UPSTREAM	BnaA05g30190D
A05	22613437	G	A	UPSTREAM	BnaA05g33340D
A05	22613443	A	T	UPSTREAM	BnaA05g33340D
A05	22613502	A	G	UPSTREAM	BnaA05g33340D
A05	22613513	A	G	UPSTREAM	BnaA05g33340D
A05	22615881	T	C	INTRON	BnaA05g33340D
A05	22616350	T	C	NON_SYNONYMOUS_CODING	BnaA05g33340D
A05	22616374	C	T	DOWNSTREAM	BnaA05g33340D
A05	22616390	G	T	DOWNSTREAM	BnaA05g33340D
A05	22616598	A	G	DOWNSTREAM	BnaA05g33340D
A05	22616620	T	G	DOWNSTREAM	BnaA05g33340D
A05	22649966	C	T	UPSTREAM	BnaA05g33430D
A05	22649967	A	T	UPSTREAM	BnaA05g33430D
A05	22649980	C	G	UPSTREAM	BnaA05g33430D
A05	22650001	T	C	UPSTREAM	BnaA05g33430D
A05	22650013	G	A	UPSTREAM	BnaA05g33430D
A05	22650014	C	T	UPSTREAM	BnaA05g33430D
A05	22650046	G	A	UPSTREAM	BnaA05g33430D
A05	22650344	G	C	UPSTREAM	BnaA05g33430D
A05	22650596	T	C	UPSTREAM	BnaA05g33430D
A05	22650603	G	A	UPSTREAM	BnaA05g33430D
A05	22657430	C	T	INTERGENIC
A05	22657435	T	C	INTERGENIC
A05	22657443	G	A	INTERGENIC
A05	22657446	A	T	INTERGENIC
A05	22657446	AG	A	INTERGENIC
A05	22657461	A	C	INTERGENIC
A05	22657487	T	A	INTERGENIC
A05	22657492	C	T	INTERGENIC
A05	22657506	T	A	INTERGENIC
A05	22657519	C	A	INTERGENIC
A05	22657520	A	C	INTERGENIC
A05	22657544	T	C	INTERGENIC
A05	22657545	C	T	INTERGENIC
A05	22657577	C	T	INTERGENIC
A05	22657610	C	T	INTERGENIC
A05	22657611	C	T	INTERGENIC
A05	22657622	G	A	INTERGENIC
A05	22657640	T	A	INTERGENIC
A05	22657642	G	T	INTERGENIC
A05	22657643	C	T	INTERGENIC
A05	22657660	G	A	INTERGENIC
A05	22657697	A	C	INTERGENIC
A05	22657702	G	T	INTERGENIC
A05	22657709	C	A	INTERGENIC
A05	22657719	C	A	INTERGENIC
A05	22657724	C	T	INTERGENIC
A05	22657775	A	G	INTERGENIC
A05	22657776	C	T	INTERGENIC
A05	22657832	A	C	INTERGENIC
A05	22657836	A	T	INTERGENIC
A05	22657841	T	C	INTERGENIC
A05	22657855	A	T	INTERGENIC
A05	22657869	C	A	INTERGENIC
A05	22657872	T	C	INTERGENIC
A05	22657879	A	C	INTERGENIC
A05	22657881	T	G	INTERGENIC
A05	22657885	G	A	INTERGENIC
A05	22657999	T	C	INTERGENIC
A05	22658051	T	G	INTERGENIC
A05	22658052	T	C	INTERGENIC
A05	22658057	A	C	INTERGENIC
A05	22658067	A	T	INTERGENIC
A05	22658088	C	G	INTERGENIC
A05	22658099	T	G	INTERGENIC
A05	22658099	T	TG	INTERGENIC
A05	22658100	A	G	INTERGENIC
A05	22658102	T	A	INTERGENIC
A05	22663928	T	C	DOWNSTREAM	BnaA05g33450D
A05	22663939	G	A	DOWNSTREAM	BnaA05g33450D
A05	22663957	C	T	DOWNSTREAM	BnaA05g33450D
A05	22663959	C	A	DOWNSTREAM	BnaA05g33450D
A05	22663959	CTA	C	DOWNSTREAM	BnaA05g33450D
A05	22663965	A	G	DOWNSTREAM	BnaA05g33450D
A05	22663996	A	T	INTRAGENIC	BnaA05g33450D
A05	22664006	C	A	INTRAGENIC	BnaA05g33450D
A05	22664010	T	A	INTRAGENIC	BnaA05g33450D
A05	22664692	A	G	INTRAGENIC	BnaA05g33450D
A05	22664694	A	G	INTRAGENIC	BnaA05g33450D
A05	22664705	A	C	INTRAGENIC	BnaA05g33450D
A05	22664706	G	A	INTRAGENIC	BnaA05g33450D
A05	22664736	A	T	INTRAGENIC	BnaA05g33450D
A05	22664739	C	T	INTRAGENIC	BnaA05g33450D
A05	22664764	A	G	INTRAGENIC	BnaA05g33450D
A05	22664767	C	T	INTRAGENIC	BnaA05g33450D
A05	22664973	T	A	INTRAGENIC	BnaA05g33450D
A05	22664991	A	T	INTRAGENIC	BnaA05g33450D
A05	22672427	T	C	UPSTREAM	BnaA05g33470D
A05	22672448	T	A	UPSTREAM	BnaA05g33470D
A05	22672508	G	T	UPSTREAM	BnaA05g33470D
A05	22675705	T	C
A05	22675922	A	C
A05	22675934	G	T
A05	22675935	C	G
A05	22675951	G	T
A05	22681666	C	T	DOWNSTREAM	BnaA05g33510D
A05	22681683	T	A	DOWNSTREAM	BnaA05g33510D
A05	22685834	A	G	UPSTREAM	BnaA05g33520D
A05	22685858	G	A	UPSTREAM	BnaA05g33520D
A05	22685859	C	T	UPSTREAM	BnaA05g33520D
A05	22685864	T	C	UPSTREAM	BnaA05g33520D
A05	22685903	G	A	UPSTREAM	BnaA05g33520D
A05	22685909	G	A	UPSTREAM	BnaA05g33520D
A05	22685915	C	T	UPSTREAM	BnaA05g33520D
A05	22685918	C	T	UPSTREAM	BnaA05g33520D
A05	22685919	A	C	UPSTREAM	BnaA05g33520D
A05	22686068	T	C	UPSTREAM	BnaA05g33520D
A05	22686137	C	T	UPSTREAM	BnaA05g33520D
A05	22686180	G	A	UPSTREAM	BnaA05g33520D
A05	22689195	G	T	DOWNSTREAM	BnaA05g33560D
A05	22689210	C	T	DOWNSTREAM	BnaA05g33560D
A06	11702233	G	T	INTERGENIC
A06	11703959	G	A	INTERGENIC
A06	11703963	C	T	INTERGENIC
A06	11703972	G	A	INTERGENIC
A06	11703976	A	G	INTERGENIC
A06	11703996	A	C	INTERGENIC
A06	11704006	T	A	INTERGENIC
A06	11704031	G	A	INTERGENIC
A06	11704065	G	A	INTERGENIC
A06	11704070	C	T	INTERGENIC
A06	11704073	G	T	INTERGENIC
A06	11704166	C	T	INTERGENIC
A06	11704173	T	C	INTERGENIC
A06	11704184	T	C	INTERGENIC
A06	11704200	T	C	INTERGENIC
A06	11704209	C	T	INTERGENIC
A06	11704389	G	A	INTERGENIC
A06	11704443	A	T	INTERGENIC
A06	11704466	A	G	INTERGENIC
A06	11704467	A	G	INTERGENIC
A06	11704477	C	T	INTERGENIC
A06	11704490	A	G	INTERGENIC
A06	11704491	G	C	INTERGENIC
A06	11704592	C	T	INTERGENIC
A06	11704598	A	G	INTERGENIC
A06	11704606	T	C	INTERGENIC
A06	11704625	G	A	INTERGENIC
A06	11704631	T	A	INTERGENIC
A06	11704647	G	A	INTERGENIC
A06	11704681	T	C	INTERGENIC
A06	11704689	T	C	INTERGENIC
A06	11704694	A	G	INTERGENIC
A06	11705012	C	T	INTERGENIC
A06	11705023	C	A	INTERGENIC
A06	11705024	T	G	INTERGENIC
A06	11705032	G	A	INTERGENIC
A06	11705042	A	G	INTERGENIC
A06	11705259	T	A	INTERGENIC
A06	11705262	C	T	INTERGENIC
A06	11705277	G	A	INTERGENIC
A06	11705278	A	G	INTERGENIC
A06	11705298	A	G	INTERGENIC
A06	11705317	G	A	INTERGENIC
A06	11705322	C	T	INTERGENIC
A06	11705376	T	C	INTERGENIC
A06	11705412	T	C	INTERGENIC
A06	11705442	T	C	INTERGENIC
A06	11705578	T	C	INTERGENIC
A06	11705621	T	A	INTERGENIC
A06	11705641	A	G	INTERGENIC
A06	11706848	A	G	INTERGENIC
A06	11706894	C	T	INTERGENIC
A06	11707130	A	G	INTERGENIC
A06	11707138	G	A	INTERGENIC
A06	11709156	C	T	INTERGENIC
A06	11709164	T	C	INTERGENIC
A06	11709170	C	T	INTERGENIC
A06	11709175	T	C	INTERGENIC
A06	11709179	C	T	INTERGENIC
A06	11709185	A	T	INTERGENIC
A06	11709195	C	T	INTERGENIC
A06	11709202	C	G	INTERGENIC
A06	11709209	C	T	INTERGENIC
A06	11709212	C	T	INTERGENIC
A06	11709219	T	A	INTERGENIC
A06	11709221	T	C	INTERGENIC
A06	11709224	T	C	INTERGENIC
A06	11709230	G	A	INTERGENIC
A06	11709341	C	T	INTERGENIC
A06	11709365	G	T	INTERGENIC
A06	11709407	T	C	INTERGENIC
A06	11709410	A	G	INTERGENIC
A06	11709425	G	T	INTERGENIC
A06	11709436	G	A	INTERGENIC
A06	11709461	A	G	INTERGENIC
A06	11710572	A	G	INTERGENIC
A06	11710668	G	T	INTERGENIC
A06	11710798	C	T	INTERGENIC
A06	11710851	A	G	INTERGENIC
A06	11710864	T	C	INTERGENIC
A06	11710908	G	T	INTERGENIC
A06	11710910	G	T	INTERGENIC
A06	11711011	G	C	INTERGENIC
A06	11711143	C	A	INTERGENIC
A06	11711144	T	C	INTERGENIC
A06	11711167	A	C	INTERGENIC
A06	11711177	C	T	INTERGENIC
A06	11711185	T	C	INTERGENIC
A06	11711213	C	G	INTERGENIC
A06	11711232	G	A	INTERGENIC
A06	11711235	A	G	INTERGENIC
A06	11711240	A	T	INTERGENIC
A06	11711417	T	C	INTERGENIC
A06	11711423	G	A	INTERGENIC
A06	11711450	G	A	INTERGENIC
A06	11711468	C	T	INTERGENIC
A06	11711484	G	T	INTERGENIC
A06	11711485	T	C	INTERGENIC
A06	11711486	T	C	INTERGENIC
A06	11711487	G	T	INTERGENIC
A06	11714245	T	A	INTERGENIC
A06	11714278	G	A	INTERGENIC
A06	11714280	C	T	INTERGENIC
A06	11714290	G	C	INTERGENIC
A06	11714295	C	T	INTERGENIC
A06	11714302	A	G	INTERGENIC
A06	11714313	G	T	INTERGENIC
A06	11714397	G	A	INTERGENIC
A06	11714401	A	G	INTERGENIC
A06	11714402	C	T	INTERGENIC
A06	11714421	C	T	INTERGENIC
A06	11714431	A	C	INTERGENIC
A06	11714448	C	G	INTERGENIC
A06	11714455	T	A	INTERGENIC
A06	11714494	A	C	INTERGENIC
A06	11719478	G	C
A06	11725355	C	G	INTERGENIC
A06	11725391	C	A	INTERGENIC
A06	11725407	C	G	INTERGENIC
A06	11725607	A	C	INTERGENIC
A06	11735006	C	A	INTERGENIC
A06	11736439	A	T	INTERGENIC
A06	11736467	A	G	INTERGENIC
A06	11736468	A	T	INTERGENIC
A06	11736470	G	A	INTERGENIC
A06	11743260	G	A	DOWNSTREAM	BnaA06g19290D
A06	11743302	T	C	DOWNSTREAM	BnaA06g19290D
A06	11744398	G	A	DOWNSTREAM	BnaA06g19290D
A07	4800168	A	T	INTERGENIC
A07	4800169	C	T	INTERGENIC
A07	4800423	T	G	INTERGENIC
A07	4813551	C	T	UPSTREAM	BnaA07g04450D
A07	4813832	G	T	UPSTREAM	BnaA07g04450D
A07	4818796	G	A	DOWNSTREAM	BnaA07g04460D
A07	4818845	G	T	DOWNSTREAM	BnaA07g04460D
A07	4818878	G	A	DOWNSTREAM	BnaA07g04460D
A07	4818981	T	C	DOWNSTREAM	BnaA07g04460D
A07	4819000	G	A	DOWNSTREAM	BnaA07g04460D
A07	4819026	T	C	DOWNSTREAM	BnaA07g04460D
A07	4819074	G	A	NON_SYNONYMOUS_CODING	BnaA07g04460D
A07	4828176	G	A	DOWNSTREAM	BnaA07g04470D
A07	4828204	A	G	DOWNSTREAM	BnaA07g04470D
A07	4828205	T	C	DOWNSTREAM	BnaA07g04470D
A07	4828211	C	T	DOWNSTREAM	BnaA07g04470D
A07	4828220	G	A	DOWNSTREAM	BnaA07g04470D
A07	4828244	G	A	DOWNSTREAM	BnaA07g04470D
A07	4828276	A	G	DOWNSTREAM	BnaA07g04470D
A07	4828457	A	G	DOWNSTREAM	BnaA07g04470D
A07	4828460	A	G	DOWNSTREAM	BnaA07g04470D
A07	4828656	A	G	DOWNSTREAM	BnaA07g04470D
A07	4828844	G	A	DOWNSTREAM	BnaA07g04470D
A07	4828851	G	A	DOWNSTREAM	BnaA07g04470D
A07	4828857	T	C	DOWNSTREAM	BnaA07g04470D
A07	4828887	T	C	DOWNSTREAM	BnaA07g04470D
A07	4828929	C	T	DOWNSTREAM	BnaA07g04470D
A07	4829182	G	A	DOWNSTREAM	BnaA07g04470D
A07	4829217	A	G	DOWNSTREAM	BnaA07g04470D
A07	4829280	G	A	DOWNSTREAM	BnaA07g04470D
A07	4829288	G	T	DOWNSTREAM	BnaA07g04470D
A07	4829319	T	G	DOWNSTREAM	BnaA07g04470D
A07	4829332	G	T	DOWNSTREAM	BnaA07g04470D
A07	4829554	C	G	DOWNSTREAM	BnaA07g04470D
A07	4829619	T	C	DOWNSTREAM	BnaA07g04470D
A07	4829638	A	G	DOWNSTREAM	BnaA07g04470D
A07	4829643	C	T	DOWNSTREAM	BnaA07g04470D
A07	4829694	A	G	DOWNSTREAM	BnaA07g04470D
A07	4829707	C	T	DOWNSTREAM	BnaA07g04470D
A07	4829735	C	A	DOWNSTREAM	BnaA07g04470D
A07	4829746	T	C	DOWNSTREAM	BnaA07g04470D
A07	4829747	G	T	DOWNSTREAM	BnaA07g04470D
A07	4829748	G	T	DOWNSTREAM	BnaA07g04470D
A07	4829776	C	T	DOWNSTREAM	BnaA07g04470D
A07	4829781	C	A	DOWNSTREAM	BnaA07g04470D
A07	4829859	A	G	DOWNSTREAM	BnaA07g04470D
A07	4829881	G	A	DOWNSTREAM	BnaA07g04470D
A07	4829897	C	T	DOWNSTREAM	BnaA07g04470D
A07	4829908	C	T	DOWNSTREAM	BnaA07g04470D
A07	4829925	C	T	DOWNSTREAM	BnaA07g04470D
A07	4829937	C	T	DOWNSTREAM	BnaA07g04470D
A07	4829943	A	G	DOWNSTREAM	BnaA07g04470D
A07	4830188	G	A	DOWNSTREAM	BnaA07g04470D
A07	4830189	C	T	DOWNSTREAM	BnaA07g04470D
A07	4830222	A	G	DOWNSTREAM	BnaA07g04470D
A07	4830235	A	G	DOWNSTREAM	BnaA07g04470D
A07	4830236	A	C	DOWNSTREAM	BnaA07g04470D
A07	4830257	C	T	DOWNSTREAM	BnaA07g04470D
A07	4830278	C	T	DOWNSTREAM	BnaA07g04470D
A07	4830493	C	T	DOWNSTREAM	BnaA07g04470D
A07	4830525	A	G	DOWNSTREAM	BnaA07g04470D
A07	4830543	C	T	DOWNSTREAM	BnaA07g04470D
A07	4830554	A	C	DOWNSTREAM	BnaA07g04470D
A07	4830563	G	A	DOWNSTREAM	BnaA07g04470D
A07	4830567	C	T	DOWNSTREAM	BnaA07g04470D
A07	4830576	C	T	DOWNSTREAM	BnaA07g04470D
A07	4830579	C	T	DOWNSTREAM	BnaA07g04470D
A07	4830628	C	T	DOWNSTREAM	BnaA07g04470D
A07	4830671	G	A	DOWNSTREAM	BnaA07g04470D
A07	4830673	G	T	DOWNSTREAM	BnaA07g04470D
A07	4830696	C	G	DOWNSTREAM	BnaA07g04470D
A07	4830715	C	T	DOWNSTREAM	BnaA07g04470D
A07	4830729	T	C	DOWNSTREAM	BnaA07g04470D
A07	4830739	A	G	DOWNSTREAM	BnaA07g04470D
A07	4830740	A	G	DOWNSTREAM	BnaA07g04470D
A07	4830752	T	C	DOWNSTREAM	BnaA07g04470D
A07	4830807	C	A	DOWNSTREAM	BnaA07g04470D
A07	4830821	G	T	DOWNSTREAM	BnaA07g04470D
A07	4830829	C	T	DOWNSTREAM	BnaA07g04470D
A07	4830833	T	G	DOWNSTREAM	BnaA07g04470D
A07	4830834	T	C	DOWNSTREAM	BnaA07g04470D
A07	4830903	G	A	DOWNSTREAM	BnaA07g04470D
A07	4830932	G	A	DOWNSTREAM	BnaA07g04470D
A07	4830941	C	A	DOWNSTREAM	BnaA07g04470D
A07	4830957	C	T	DOWNSTREAM	BnaA07g04470D
A07	4830961	G	T	DOWNSTREAM	BnaA07g04470D
A07	4830968	A	G	DOWNSTREAM	BnaA07g04470D
A07	4831806	G	A	INTERGENIC
A07	4831809	C	T	INTERGENIC
A07	4831853	A	G	INTERGENIC
A07	4832004	G	A	INTERGENIC
A07	4832013	G	T	INTERGENIC
A07	4832056	C	T	INTERGENIC
A07	4832063	A	G	INTERGENIC
A07	4832919	C	T	INTERGENIC
A07	4832931	C	T	INTERGENIC
A07	4832961	C	G	INTERGENIC
A07	4832973	T	C	INTERGENIC
A07	4832980	C	T	INTERGENIC
A07	4832986	T	A	INTERGENIC
A07	4833030	C	T	INTERGENIC
A07	4833215	A	T	INTERGENIC
A07	4833267	G	A	INTERGENIC
A07	4833318	C	T	INTERGENIC
A07	4833325	C	T	INTERGENIC
A07	4833341	A	G	INTERGENIC
A07	4833356	C	G	INTERGENIC
A07	4833420	A	G	INTERGENIC
A07	4833493	T	C	INTERGENIC
A07	4833494	G	A	INTERGENIC
A07	4833501	T	C	INTERGENIC
A07	4833537	C	T	INTERGENIC
A07	4833562	G	A	INTERGENIC
A07	4833589	C	T	INTERGENIC
A07	4833598	T	C	INTERGENIC
A07	4833599	G	A	INTERGENIC
A07	4833605	G	A	INTERGENIC
A07	4835312	C	A	INTERGENIC
A07	4835324	C	T	INTERGENIC
A07	4835331	G	A	INTERGENIC
A07	4835335	T	C	INTERGENIC
A07	4835366	A	C	INTERGENIC
A07	4835385	C	G	INTERGENIC
A07	4835396	G	A	INTERGENIC
A07	4835599	C	G	INTERGENIC
A07	4861144	C	A	INTERGENIC
A07	4861146	A	G	INTERGENIC
A07	4861158	C	T	INTERGENIC
A07	4861173	A	G	INTERGENIC
A07	4861367	A	G	INTERGENIC
A07	4861389	G	A	INTERGENIC
A07	4879097	C	T	DOWNSTREAM	BnaA07g04480D
A07	4879100	T	C	DOWNSTREAM	BnaA07g04480D
A07	4879101	C	T	DOWNSTREAM	BnaA07g04480D
A07	4879102	C	A	DOWNSTREAM	BnaA07g04480D
A07	4885819	C	T	INTERGENIC
A07	4885997	A	T	INTERGENIC
A07	4886040	A	G	INTERGENIC
A07	4886063	A	C	INTERGENIC
A07	4897582	C	T	INTERGENIC
A07	4897855	G	A	INTERGENIC
A07	4897892	T	C	INTERGENIC
A07	4897923	T	G	INTERGENIC
A07	4897929	A	G	INTERGENIC
A07	4897935	A	G	INTERGENIC
A07	4897949	G	C	INTERGENIC
A08	104394	A	G	INTERGENIC
A08	104588	G	A	INTERGENIC
A08	104605	A	C	INTERGENIC
A08	104607	T	C	INTERGENIC
A08	104629	T	C	INTERGENIC
A08	104640	C	T	INTERGENIC
A08	104645	T	A	INTERGENIC
A08	104655	T	G	INTERGENIC
A08	104662	G	T	INTERGENIC
A08	104668	C	A	INTERGENIC
A08	104668	C	CA	INTERGENIC
A08	105031	T	A	INTERGENIC
A08	105032	C	T	INTERGENIC
A08	105033	A	G	INTERGENIC
A08	105039	A	T	INTERGENIC
A08	105040	T	C	INTERGENIC
A08	105041	G	T	INTERGENIC
A08	105048	C	T	INTERGENIC
A08	105075	C	T	INTERGENIC
A08	105078	C	T	INTERGENIC
A08	105085	T	G	INTERGENIC
A08	105093	T	A	INTERGENIC
A08	105099	C	T	INTERGENIC
A08	105103	G	A	INTERGENIC
A08	105109	G	A	INTERGENIC
A08	105117	C	T	INTERGENIC
A08	105128	G	T	INTERGENIC
A08	105138	A	T	INTERGENIC
A08	105143	C	T	INTERGENIC
A08	105423	T	A	INTERGENIC
A08	105424	C	T	INTERGENIC
A08	105425	G	A	INTERGENIC
A08	105445	A	G	INTERGENIC
A08	105453	G	A	INTERGENIC
A08	105456	T	G	INTERGENIC
A08	105473	A	T	INTERGENIC
A08	105498	T	A	INTERGENIC
A08	105516	T	A	INTERGENIC
A08	105536	C	A	INTERGENIC
A08	105551	T	G	INTERGENIC
A08	105553	G	T	INTERGENIC
A08	105558	T	C	INTERGENIC
A08	105569	G	A	INTERGENIC
A08	105585	C	T	INTERGENIC
A08	105587	T	A	INTERGENIC
A08	105593	G	A	INTERGENIC
A08	105602	A	G	INTERGENIC
A08	105618	T	A	INTERGENIC
A08	105633	C	T	INTERGENIC
A08	105645	A	T	INTERGENIC
A08	105751	A	G	INTERGENIC
A08	105759	A	T	INTERGENIC
A08	105760	A	T	INTERGENIC
A08	105765	T	C	INTERGENIC
A08	105770	T	A	INTERGENIC
A08	105771	A	T	INTERGENIC
A08	105775	G	T	INTERGENIC
A08	105778	C	T	INTERGENIC
A08	105780	A	T	INTERGENIC
A08	105785	C	G	INTERGENIC
A08	105786	C	T	INTERGENIC
A08	105787	G	A	INTERGENIC
A08	105791	T	C	INTERGENIC
A08	105793	A	T	INTERGENIC
A08	105796	G	A	INTERGENIC
A08	105819	T	G	INTERGENIC
A08	105828	C	A	INTERGENIC
A08	105832	C	T	INTERGENIC
A08	105835	C	A	INTERGENIC
A08	105841	T	A	INTERGENIC
A08	105845	A	G	INTERGENIC
A08	105852	A	C	INTERGENIC
A08	105861	T	C	INTERGENIC
A08	105864	C	T	INTERGENIC
A08	105878	G	A	INTERGENIC
A08	105896	T	G	INTERGENIC
A08	105937	G	A	INTERGENIC
A08	105939	A	T	INTERGENIC
A08	105942	G	C	INTERGENIC
A08	105948	A	C	INTERGENIC
A08	105954	A	T	INTERGENIC
A08	105958	C	G	INTERGENIC
A08	105959	G	A	INTERGENIC
A08	105960	T	C	INTERGENIC
A08	105966	C	T	INTERGENIC
A08	105968	G	T	INTERGENIC
A08	105969	A	G	INTERGENIC
A08	105977	G	A	INTERGENIC
A08	105989	A	G	INTERGENIC
A08	105990	A	G	INTERGENIC
A08	106100	C	T	INTERGENIC
A08	106119	G	T	INTERGENIC
A08	106126	T	G	INTERGENIC
A08	106131	C	T	INTERGENIC
A08	106168	A	T	INTERGENIC
A08	106169	T	A	INTERGENIC
A08	106192	T	A	INTERGENIC
A08	106199	G	A	INTERGENIC
A08	106212	T	C	INTERGENIC
A08	122710	G	A	INTERGENIC
A08	122732	A	C	INTERGENIC
A08	122742	G	A	INTERGENIC
A08	122914	A	G	INTERGENIC
A08	122933	G	A	INTERGENIC
A08	123013	T	A	INTERGENIC
A08	123022	C	T	INTERGENIC
A08	123039	C	T	INTERGENIC
A08	123048	T	A	INTERGENIC
A08	123101	G	A	INTERGENIC
A08	123240	A	T	INTERGENIC
A08	123241	T	A	INTERGENIC
A08	123254	C	A	INTERGENIC
A08	123258	T	A	INTERGENIC
A08	123265	A	G	INTERGENIC
A08	123277	T	C	INTERGENIC
A08	123281	C	A	INTERGENIC
A08	123287	T	G	INTERGENIC
A08	123291	A	T	INTERGENIC
A08	123292	T	A	INTERGENIC
A08	123308	G	T	INTERGENIC
A08	123326	G	T	INTERGENIC
A08	123327	C	T	INTERGENIC
A08	123339	C	T	INTERGENIC
A08	169410	T	C	INTERGENIC
A08	169413	A	G	INTERGENIC
A08	184894	T	C	DOWNSTREAM	BnaA08g00240D
A08	184900	T	A	DOWNSTREAM	BnaA08g00240D
A08	184928	A	G	DOWNSTREAM	BnaA08g00240D
A08	184963	T	C	DOWNSTREAM	BnaA08g00240D
A08	184992	C	T	DOWNSTREAM	BnaA08g00240D
A08	185137	A	G	DOWNSTREAM	BnaA08g00240D
A08	185140	C	T	DOWNSTREAM	BnaA08g00240D
A08	185178	G	A	DOWNSTREAM	BnaA08g00240D
A08	185185	T	A	DOWNSTREAM	BnaA08g00240D
A08	185188	A	T	DOWNSTREAM	BnaA08g00240D
A08	185191	T	C	DOWNSTREAM	BnaA08g00240D
A08	185209	A	T	DOWNSTREAM	BnaA08g00240D
A08	185218	T	C	DOWNSTREAM	BnaA08g00240D
A08	185239	C	T	DOWNSTREAM	BnaA08g00240D
A08	185249	G	A	DOWNSTREAM	BnaA08g00240D
A08	185293	A	C	DOWNSTREAM	BnaA08g00240D
A08	185527	C	T	DOWNSTREAM	BnaA08g00240D
A08	185537	G	A	DOWNSTREAM	BnaA08g00240D
A08	185549	C	G	DOWNSTREAM	BnaA08g00240D
A08	185563	T	C	DOWNSTREAM	BnaA08g00240D
A08	185589	G	T	DOWNSTREAM	BnaA08g00240D
A08	185603	G	A	DOWNSTREAM	BnaA08g00240D
A08	185605	A	G	DOWNSTREAM	BnaA08g00240D
A08	185617	G	A	DOWNSTREAM	BnaA08g00240D
A08	185713	C	T	DOWNSTREAM	BnaA08g00240D
A08	185760	A	G	DOWNSTREAM	BnaA08g00240D
A08	185830	T	C	DOWNSTREAM	BnaA08g00240D
A08	185938	T	C	DOWNSTREAM	BnaA08g00240D
A08	185944	A	G	DOWNSTREAM	BnaA08g00240D
A08	185956	T	C	DOWNSTREAM	BnaA08g00240D
A08	185981	G	C	DOWNSTREAM	BnaA08g00240D
A08	186001	T	C	DOWNSTREAM	BnaA08g00240D
A08	186013	G	T	DOWNSTREAM	BnaA08g00240D
A08	186014	C	T	DOWNSTREAM	BnaA08g00240D
A08	186016	A	G	DOWNSTREAM	BnaA08g00240D
A08	186034	T	C	DOWNSTREAM	BnaA08g00240D
A08	186046	T	C	DOWNSTREAM	BnaA08g00240D
A08	186048	C	T	DOWNSTREAM	BnaA08g00240D
A08	188029	T	C	DOWNSTREAM	BnaA08g00240D
A08	188031	A	G	DOWNSTREAM	BnaA08g00240D
A08	188035	C	T	DOWNSTREAM	BnaA08g00240D
A08	188127	T	G	DOWNSTREAM	BnaA08g00240D
A08	188308	C	T	DOWNSTREAM	BnaA08g00240D
A08	188314	G	C	DOWNSTREAM	BnaA08g00240D
A08	188425	C	A	DOWNSTREAM	BnaA08g00240D
A08	191939	T	G	UPSTREAM	BnaA08g00240D
A08	198020	G	T	UPSTREAM	BnaA08g00270D
A08	198023	G	A	UPSTREAM	BnaA08g00270D
A09	405897	C	T	INTERGENIC
A09	406121	G	T	INTERGENIC
A09	406127	A	C	INTERGENIC
A09	406221	A	T	INTERGENIC
A09	407913	T	C
A09	407976	G	C
A09	408029	G	C
A09	408030	C	T
A09	408313	A	T
A09	408315	A	T
A09	408316	A	T
A09	408328	G	A
A09	408351	G	A
A09	418561	G	T	INTERGENIC
A09	418605	A	G	INTERGENIC
A09	419257	T	A	INTERGENIC
A09	419311	T	C	INTERGENIC
A09	419328	T	G	INTERGENIC
A09	419472	C	T	INTERGENIC
A09	419508	G	T	INTERGENIC
A09	419567	C	T	INTERGENIC
A09	424802	G	T	INTERGENIC
A09	424851	G	A	INTERGENIC
A09	424948	T	G	INTERGENIC
A09	424956	T	A	INTERGENIC
A09	424966	T	A	INTERGENIC
A09	424984	A	G	INTERGENIC
A09	425002	G	A	INTERGENIC
A09	425125	G	C	INTERGENIC
A09	425190	T	G	INTERGENIC
A09	425236	C	T	INTERGENIC
A09	425237	G	A	INTERGENIC
A09	425241	C	T	INTERGENIC
A09	426092	A	G	INTERGENIC
A09	426100	A	G	INTERGENIC
A09	426312	G	A	INTERGENIC
A09	426328	T	C	INTERGENIC
A09	426365	C	A	INTERGENIC
A09	426369	T	C	INTERGENIC
A09	426443	G	A	INTERGENIC
A09	426473	G	A	INTERGENIC
A09	426484	G	C	INTERGENIC
A09	426501	C	G	INTERGENIC
A09	426520	G	A	INTERGENIC
A09	426527	A	G	INTERGENIC
A09	426544	A	T	INTERGENIC
A09	426546	C	T	INTERGENIC
A09	426673	T	A	INTERGENIC
A09	426678	C	T	INTERGENIC
A09	426678	CCG	C	INTERGENIC
A09	426698	G	A	INTERGENIC
A09	426707	T	C	INTERGENIC
A09	426709	A	G	INTERGENIC
A09	426716	A	G	INTERGENIC
A09	426721	C	T	INTERGENIC
A09	426730	A	G	INTERGENIC
A09	426765	G	A	INTERGENIC
A09	430728	A	T	INTERGENIC
A09	430735	T	A	INTERGENIC
A09	430797	T	A	INTERGENIC
A09	430814	T	A	INTERGENIC
A09	431003	T	C	INTERGENIC
A09	431005	A	C	INTERGENIC
A09	431023	T	C	INTERGENIC
A09	431043	G	A	INTERGENIC
A09	431044	T	G	INTERGENIC
A09	431046	G	A	INTERGENIC
A09	431053	T	C	INTERGENIC
A09	473646	T	C	INTERGENIC
A09	473746	T	G	INTERGENIC
A09	473788	T	A	INTERGENIC
A09	473953	G	A	INTERGENIC
A09	474005	T	C	INTERGENIC
A09	474015	G	A	INTERGENIC
A09	474043	C	T	INTERGENIC
A09	474090	T	C	INTERGENIC
A09	474095	T	G	INTERGENIC
A09	474128	T	C	INTERGENIC
A09	474144	G	T	INTERGENIC
A09	474195	T	C	INTERGENIC
A09	474208	A	C	INTERGENIC
A09	474227	A	T	INTERGENIC
A09	474228	A	T	INTERGENIC
A09	474230	A	T	INTERGENIC
A09	474235	T	C	INTERGENIC
A09	474244	A	T	INTERGENIC
A09	474249	A	T	INTERGENIC
A09	474252	C	T	INTERGENIC
A09	474253	A	C	INTERGENIC
A09	474256	T	A	INTERGENIC
A09	474275	G	A	INTERGENIC
A09	474279	T	G	INTERGENIC
A09	479659	A	T
A09	479689	G	T
A09	479709	T	G
A09	479735	T	C
A09	479940	G	C
A09	479995	G	A
A09	479997	G	A
A09	480012	T	C
A09	480040	C	T
A09	480048	A	G
A09	482830	G	C	UPSTREAM	BnaA09g00770D
A09	483085	C	T	UPSTREAM	BnaA09g00770D
A09	483141	C	A	UPSTREAM	BnaA09g00770D
A09	6715550	C	T	INTERGENIC
A09	6715563	G	A	INTERGENIC
A09	6715606	G	A	INTERGENIC
A09	6715632	G	A	INTERGENIC
A09	6715773	A	G	INTERGENIC
A09	6715818	T	C	INTERGENIC
A09	6715836	T	A	INTERGENIC
A09	6715856	C	T	INTERGENIC
A09	6716515	C	T	INTERGENIC
A09	6716529	G	A	INTERGENIC
[truncated: 2,825 more rows]

## Sheet: Sheet2
ch	A01
ch	A01
ch	A01
ch	A01
ch	A01
ch	A01
ch	A01
ch	A01
ch	A01
ch	A01
ch	A01
ch	A01
ch	A01
ch	A01
ch	A01
ch	A01
ch	A01
ch	A01
ch	A01
ch	A01
ch	A01
ch	A01
ch	A01
ch	A01
ch	A01
ch	A01
ch	A01
ch	A01
ch	A01
ch	A01
ch	A01
ch	A01
ch	A01
ch	A01
ch	A01
ch	A01
ch	A01
ch	A01
ch	A01
ch	A01
ch	A01
ch	A01
ch	A01
ch	A01
ch	A01
ch	A01
ch	A01
ch	A01
ch	A01
ch	A01
ch	A01
ch	A01
ch	A01
ch	A01
ch	A01
ch	A01
ch	A01
ch	A01
ch	A01
ch	A01
ch	A01
ch	A01
ch	A01
ch	A01
ch	A01
ch	A01
ch	A01
ch	A01
ch	A01
ch	A01
ch	A01
ch	A01
ch	A01
ch	A01
ch	A01
ch	A01
ch	A01
ch	A01
ch	A01
ch	A01
ch	A01
ch	A01
ch	A01
ch	A01
ch	A01
ch	A01
ch	A01
ch	A01
ch	A01
ch	A01
ch	A01
ch	A01
ch	A01
ch	A01
ch	A01
ch	A01
ch	A01
ch	A01
ch	A01
ch	A01
ch	A01
ch	A01
ch	A01
ch	A01
ch	A01
ch	A01
ch	A01
ch	A01
ch	A01
ch	A01
ch	A01
ch	A01
ch	A01
ch	A01
ch	A01
ch	A01
ch	A01
ch	A01
ch	A01
ch	A01
ch	A01
ch	A01
ch	A01
ch	A01
ch	A01
ch	A01
ch	A01
ch	A01
ch	A01
ch	A01
ch	A01
ch	A01
ch	A01
ch	A01
ch	A01
ch	A01
ch	A01
ch	A01
ch	A01
ch	A01
ch	A01
ch	A01
ch	A01
ch	A01
ch	A01
ch	A01
ch	A01
ch	A01
ch	A01
ch	A01
ch	A01
ch	A01
ch	A01
ch	A01
ch	A01
ch	A01
ch	A01
ch	A01
ch	A01
ch	A01
ch	A01
ch	A01
ch	A01
ch	A01
ch	A01
ch	A01
ch	A01
ch	A01
ch	A01
ch	A01
ch	A01
ch	A01
ch	A01
ch	A01
ch	A01
ch	A01
ch	A01
ch	A01
ch	A01
ch	A01
ch	A01
ch	A01
ch	A01
ch	A01
ch	A01
ch	A01
ch	A01
ch	A01
ch	A01
ch	A01
ch	A01
ch	A01
ch	A01
ch	A01
ch	A01
ch	A01
ch	A01
ch	A01
ch	A01
ch	A01
ch	A01
ch	A01
ch	A01
ch	A01
ch	A01
ch	A01
ch	A01
ch	A01
ch	A01
ch	A01
ch	A01
ch	A01
ch	A01
ch	A01
ch	A02
ch	A02
ch	A02
ch	A02
ch	A02
ch	A02
ch	A02
ch	A02
ch	A02
ch	A02
ch	A02
ch	A02
ch	A02
ch	A02
ch	A02
ch	A02
ch	A02
ch	A02
ch	A02
ch	A02
ch	A02
ch	A02
ch	A02
ch	A02
ch	A02
ch	A02
ch	A02
ch	A02
ch	A02
ch	A02
ch	A02
ch	A02
ch	A02
ch	A02
ch	A02
ch	A02
ch	A02
ch	A02
ch	A02
ch	A02
ch	A02
ch	A02
ch	A02
ch	A02
ch	A02
ch	A02
ch	A02
ch	A02
ch	A02
ch	A02
ch	A02
ch	A02
ch	A02
ch	A02
ch	A02
ch	A02
ch	A02
ch	A02
ch	A02
ch	A02
ch	A02
ch	A02
ch	A02
ch	A02
ch	A02
ch	A02
ch	A02
ch	A02
ch	A02
ch	A02
ch	A02
ch	A02
ch	A02
ch	A02
ch	A02
ch	A02
ch	A02
ch	A02
ch	A02
ch	A02
ch	A02
ch	A02
ch	A02
ch	A02
ch	A02
ch	A02
ch	A02
ch	A02
ch	A02
ch	A02
ch	A02
ch	A02
ch	A02
ch	A02
ch	A02
ch	A02
ch	A02
ch	A02
ch	A02
ch	A02
ch	A02
ch	A02
ch	A02
ch	A02
ch	A02
ch	A02
ch	A02
ch	A02
ch	A02
ch	A02
ch	A02
ch	A02
ch	A02
ch	A02
ch	A02
ch	A02
ch	A02
ch	A02
ch	A02
ch	A02
ch	A02
ch	A02
ch	A02
ch	A02
ch	A02
ch	A02
ch	A02
ch	A02
ch	A02
ch	A02
ch	A02
ch	A02
ch	A02
ch	A02
ch	A02
ch	A02
ch	A02
ch	A02
ch	A02
ch	A02
ch	A02
ch	A02
ch	A02
ch	A02
ch	A02
ch	A02
ch	A02
ch	A02
ch	A02
ch	A02
ch	A02
ch	A02
ch	A02
ch	A02
ch	A02
ch	A02
ch	A02
ch	A02
ch	A02
ch	A02
ch	A02
ch	A02
ch	A02
ch	A02
ch	A02
ch	A02
ch	A02
ch	A02
ch	A02
ch	A02
ch	A02
ch	A02
ch	A02
ch	A02
ch	A02
ch	A02
ch	A02
ch	A02
ch	A02
ch	A02
ch	A02
ch	A02
ch	A02
ch	A02
ch	A02
ch	A02
ch	A02
ch	A02
ch	A02
ch	A02
ch	A02
ch	A02
ch	A02
ch	A02
ch	A02
ch	A02
ch	A02
ch	A02
ch	A02
ch	A02
ch	A02
ch	A02
ch	A02
ch	A02
ch	A02
ch	A02
ch	A02
ch	A02
ch	A02
ch	A04
ch	A04
ch	A04
ch	A04
ch	A04
ch	A04
ch	A04
ch	A04
ch	A04
ch	A04
ch	A04
ch	A04
ch	A04
ch	A04
ch	A04
ch	A04
ch	A04
ch	A04
ch	A04
ch	A04
ch	A04
ch	A04
ch	A04
ch	A04
ch	A04
ch	A04
ch	A04
ch	A04
ch	A04
ch	A04
ch	A04
ch	A04
ch	A04
ch	A04
ch	A04
ch	A04
ch	A04
ch	A04
ch	A04
ch	A04
ch	A04
ch	A04
ch	A04
ch	A04
ch	A04
ch	A04
ch	A04
ch	A04
ch	A04
ch	A04
ch	A04
ch	A04
ch	A04
ch	A04
ch	A04
ch	A04
ch	A04
ch	A04
ch	A04
ch	A04
ch	A04
ch	A04
ch	A04
ch	A04
ch	A04
ch	A04
ch	A04
ch	A04
ch	A04
ch	A04
ch	A04
ch	A04
ch	A04
ch	A04
ch	A04
ch	A04
ch	A04
ch	A04
ch	A04
ch	A04
ch	A04
ch	A04
ch	A04
ch	A04
ch	A04
ch	A04
ch	A04
ch	A04
ch	A04
ch	A04
ch	A04
ch	A04
ch	A04
ch	A04
ch	A04
ch	A04
ch	A04
ch	A04
ch	A04
ch	A04
ch	A04
ch	A04
ch	A04
ch	A04
ch	A04
ch	A04
ch	A04
ch	A04
ch	A04
ch	A04
ch	A04
ch	A04
ch	A04
ch	A04
ch	A04
ch	A04
ch	A04
ch	A04
ch	A04
ch	A04
ch	A04
ch	A04
ch	A04
ch	A04
ch	A04
ch	A04
ch	A04
ch	A04
ch	A04
ch	A04
ch	A04
ch	A04
ch	A04
ch	A04
ch	A04
ch	A04
ch	A04
ch	A04
ch	A04
ch	A04
ch	A04
ch	A04
ch	A04
ch	A04
ch	A04
ch	A04
ch	A04
ch	A04
ch	A04
ch	A04
ch	A04
ch	A04
ch	A04
ch	A04
ch	A04
ch	A04
ch	A04
ch	A04
ch	A04
ch	A04
ch	A04
ch	A04
ch	A04
ch	A04
ch	A04
ch	A04
ch	A04
ch	A04
ch	A04
ch	A04
ch	A04
ch	A04
ch	A04
ch	A04
ch	A04
ch	A04
ch	A04
ch	A04
ch	A04
ch	A04
ch	A04
ch	A04
ch	A04
ch	A04
ch	A04
ch	A04
ch	A04
ch	A04
ch	A04
ch	A04
ch	A04
ch	A04
ch	A04
ch	A04
ch	A04
ch	A04
ch	A04
ch	A04
ch	A04
ch	A04
ch	A04
ch	A04
ch	A04
ch	A04
ch	A04
ch	A04
ch	A04
ch	A04
ch	A04
ch	A04
ch	A04
ch	A04
ch	A04
ch	A04
ch	A04
ch	A04
ch	A04
ch	A04
ch	A04
ch	A04
ch	A04
ch	A04
ch	A04
ch	A04
ch	A04
ch	A04
ch	A04
ch	A04
ch	A04
ch	A04
ch	A04
ch	A04
ch	A04
ch	A04
ch	A04
ch	A04
ch	A04
ch	A04
ch	A04
ch	A04
ch	A04
ch	A04
ch	A04
ch	A04
ch	A04
ch	A04
ch	A04
ch	A04
ch	A04
ch	A04
ch	A04
ch	A04
ch	A04
ch	A04
ch	A04
ch	A04
ch	A04
ch	A04
ch	A04
ch	A04
ch	A04
ch	A04
ch	A04
ch	A04
ch	A04
ch	A04
ch	A04
ch	A04
ch	A04
ch	A04
ch	A04
ch	A04
ch	A04
ch	A04
ch	A04
ch	A04
ch	A04
ch	A04
ch	A04
ch	A04
ch	A04
ch	A04
ch	A04
ch	A04
ch	A04
ch	A04
ch	A04
ch	A04
ch	A04
ch	A04
ch	A04
ch	A04
ch	A04
ch	A04
ch	A04
ch	A04
ch	A04
ch	A04
ch	A04
ch	A04
ch	A04
ch	A04
ch	A04
ch	A04
ch	A04
ch	A04
ch	A04
ch	A04
ch	A04
ch	A04
ch	A04
ch	A04
ch	A04
ch	A04
ch	A04
ch	A04
ch	A04
ch	A04
ch	A04
ch	A04
ch	A04
ch	A04
ch	A04
ch	A04
ch	A04
ch	A04
ch	A04
ch	A04
ch	A04
ch	A04
ch	A04
ch	A04
ch	A04
ch	A04
ch	A04
ch	A04
ch	A04
ch	A04
ch	A04
ch	A04
ch	A04
ch	A04
ch	A04
ch	A04
ch	A04
ch	A04
ch	A04
ch	A04
ch	A04
ch	A04
ch	A04
ch	A04
ch	A04
ch	A04
ch	A04
ch	A04
ch	A04
ch	A04
ch	A04
ch	A04
ch	A04
ch	A04
ch	A04
ch	A04
ch	A05
ch	A05
ch	A05
ch	A05
ch	A05
ch	A05
ch	A05
ch	A05
ch	A05
ch	A05
ch	A05
ch	A05
ch	A05
ch	A05
ch	A05
ch	A05
ch	A05
ch	A05
ch	A05
ch	A05
ch	A05
ch	A05
ch	A05
ch	A05
ch	A05
ch	A05
ch	A05
ch	A05
ch	A05
ch	A05
ch	A05
ch	A05
ch	A05
ch	A05
ch	A05
ch	A05
ch	A05
ch	A05
ch	A05
ch	A05
ch	A05
ch	A05
ch	A05
ch	A05
ch	A05
ch	A05
ch	A05
ch	A05
ch	A05
ch	A05
ch	A05
ch	A05
ch	A05
ch	A05
ch	A05
ch	A05
ch	A05
ch	A05
ch	A05
ch	A05
ch	A05
ch	A05
ch	A05
ch	A05
ch	A05
ch	A05
ch	A05
ch	A05
ch	A05
ch	A05
ch	A05
ch	A05
ch	A05
ch	A05
ch	A05
ch	A05
ch	A05
ch	A05
ch	A05
ch	A05
ch	A05
ch	A05
ch	A05
ch	A05
ch	A05
ch	A05
ch	A05
ch	A05
ch	A05
ch	A05
ch	A05
ch	A05
ch	A05
ch	A05
ch	A05
ch	A05
ch	A05
ch	A05
ch	A05
ch	A05
ch	A05
ch	A05
ch	A05
ch	A05
ch	A05
ch	A05
ch	A05
ch	A05
ch	A05
ch	A05
ch	A05
ch	A05
ch	A05
ch	A05
ch	A05
ch	A05
ch	A05
ch	A05
ch	A05
ch	A05
ch	A05
ch	A05
ch	A05
ch	A05
ch	A05
ch	A05
ch	A05
ch	A05
ch	A05
ch	A05
ch	A05
ch	A05
ch	A05
ch	A05
ch	A05
ch	A05
ch	A05
ch	A05
ch	A05
ch	A05
ch	A05
ch	A05
ch	A05
ch	A05
ch	A05
ch	A05
ch	A05
ch	A05
ch	A05
ch	A05
ch	A05
ch	A05
ch	A05
ch	A05
ch	A05
ch	A05
ch	A05
ch	A05
ch	A05
ch	A05
ch	A05
ch	A05
ch	A05
ch	A05
ch	A05
ch	A05
ch	A05
ch	A05
ch	A05
ch	A05
ch	A05
ch	A05
ch	A05
ch	A05
ch	A05
ch	A05
ch	A05
ch	A05
ch	A05
ch	A05
ch	A05
ch	A05
ch	A05
ch	A05
ch	A05
ch	A05
ch	A05
ch	A05
ch	A05
ch	A05
ch	A05
ch	A05
ch	A05
ch	A05
ch	A05
ch	A05
ch	A05
ch	A05
ch	A05
ch	A05
ch	A05
ch	A05
ch	A05
ch	A05
ch	A05
ch	A05
ch	A05
ch	A05
ch	A05
ch	A05
ch	A05
ch	A05
ch	A05
ch	A05
ch	A05
ch	A05
ch	A05
ch	A05
ch	A05
ch	A05
ch	A05
ch	A05
ch	A05
ch	A05
ch	A05
ch	A05
ch	A05
ch	A05
ch	A05
ch	A05
ch	A05
ch	A05
ch	A05
ch	A05
ch	A05
ch	A05
ch	A05
ch	A05
ch	A05
ch	A05
ch	A05
ch	A05
ch	A05
ch	A05
ch	A05
ch	A05
ch	A05
ch	A05
ch	A05
ch	A05
ch	A05
ch	A05
ch	A05
ch	A05
ch	A05
ch	A05
ch	A05
ch	A05
ch	A05
ch	A05
ch	A05
ch	A05
ch	A05
ch	A05
ch	A05
ch	A05
ch	A05
ch	A05
ch	A05
ch	A05
ch	A05
ch	A05
ch	A05
ch	A05
ch	A05
ch	A05
ch	A05
ch	A05
ch	A05
ch	A05
ch	A05
ch	A05
ch	A05
ch	A05
ch	A05
ch	A05
ch	A05
ch	A05
ch	A05
ch	A05
ch	A05
ch	A05
ch	A05
ch	A05
ch	A05
ch	A05
ch	A05
ch	A05
ch	A05
ch	A05
ch	A05
ch	A05
ch	A05
ch	A05
ch	A05
ch	A05
ch	A05
ch	A05
ch	A05
ch	A05
ch	A05
ch	A05
ch	A05
ch	A05
ch	A05
ch	A05
ch	A05
ch	A05
ch	A05
ch	A05
ch	A05
ch	A05
ch	A05
ch	A05
ch	A05
ch	A05
ch	A05
ch	A05
ch	A05
ch	A05
ch	A05
ch	A05
ch	A05
ch	A05
ch	A05
ch	A05
ch	A05
ch	A05
ch	A05
ch	A05
ch	A05
ch	A05
ch	A05
ch	A05
ch	A05
ch	A05
ch	A05
ch	A05
ch	A05
ch	A05
ch	A05
ch	A05
ch	A05
ch	A05
ch	A05
ch	A05
ch	A05
ch	A05
ch	A05
ch	A05
ch	A05
ch	A05
ch	A05
ch	A05
ch	A05
ch	A05
ch	A05
ch	A05
ch	A05
ch	A05
ch	A05
ch	A05
ch	A05
ch	A05
ch	A05
ch	A05
ch	A05
ch	A05
ch	A05
ch	A05
ch	A05
ch	A05
ch	A05
ch	A05
ch	A05
ch	A05
ch	A05
ch	A05
ch	A05
ch	A05
ch	A05
ch	A05
ch	A05
ch	A05
ch	A05
ch	A05
ch	A05
ch	A05
ch	A05
ch	A05
ch	A05
ch	A05
ch	A05
ch	A05
ch	A05
ch	A05
ch	A05
ch	A05
ch	A05
ch	A05
ch	A05
ch	A05
ch	A05
ch	A05
ch	A05
ch	A05
ch	A05
ch	A05
ch	A05
ch	A05
ch	A05
ch	A05
ch	A05
ch	A05
ch	A05
ch	A05
ch	A05
ch	A05
ch	A05
ch	A05
ch	A05
ch	A05
ch	A05
ch	A05
ch	A05
ch	A05
ch	A05
ch	A05
ch	A05
ch	A05
ch	A05
ch	A05
ch	A05
ch	A05
ch	A05
ch	A05
ch	A05
ch	A05
ch	A05
ch	A05
ch	A05
ch	A05
ch	A05
ch	A05
ch	A05
ch	A05
ch	A05
ch	A05
ch	A05
ch	A05
ch	A05
ch	A05
ch	A05
ch	A05
ch	A05
ch	A05
ch	A05
ch	A05
ch	A05
ch	A05
ch	A05
ch	A05
ch	A05
ch	A05
ch	A05
ch	A05
ch	A05
ch	A05
ch	A05
ch	A05
ch	A05
ch	A05
ch	A05
ch	A05
ch	A05
ch	A05
ch	A05
ch	A05
ch	A05
ch	A05
ch	A05
ch	A05
ch	A05
ch	A05
ch	A05
ch	A05
ch	A05
ch	A05
ch	A05
ch	A05
ch	A05
ch	A05
ch	A05
ch	A05
ch	A05
ch	A05
ch	A05
ch	A05
ch	A05
ch	A05
ch	A05
ch	A05
ch	A05
ch	A05
ch	A05
ch	A05
ch	A05
ch	A05
ch	A05
ch	A05
ch	A05
ch	A05
ch	A05
ch	A05
ch	A05
ch	A05
ch	A05
ch	A05
ch	A05
ch	A05
ch	A05
ch	A05
ch	A05
ch	A05
ch	A05
ch	A05
ch	A05
ch	A05
ch	A05
ch	A05
ch	A05
ch	A05
ch	A05
ch	A05
ch	A05
ch	A05
ch	A05
ch	A05
ch	A05
ch	A05
ch	A05
ch	A05
ch	A05
ch	A05
ch	A05
ch	A05
ch	A05
ch	A05
ch	A05
ch	A05
ch	A05
ch	A05
ch	A05
ch	A05
ch	A05
ch	A05
ch	A05
ch	A05
ch	A05
ch	A05
ch	A05
ch	A05
ch	A05
ch	A05
ch	A05
ch	A05
ch	A05
ch	A05
ch	A05
ch	A05
ch	A05
ch	A05
ch	A05
ch	A05
ch	A05
ch	A05
ch	A05
ch	A05
ch	A05
ch	A05
ch	A05
ch	A05
ch	A05
ch	A05
ch	A05
ch	A05
ch	A05
ch	A05
ch	A05
ch	A05
ch	A05
ch	A05
ch	A05
ch	A05
ch	A05
ch	A05
ch	A05
ch	A05
ch	A05
ch	A05
ch	A05
ch	A05
ch	A05
ch	A05
ch	A05
ch	A05
ch	A05
ch	A05
ch	A05
ch	A05
ch	A05
ch	A05
ch	A05
ch	A05
ch	A05
ch	A05
ch	A05
ch	A05
ch	A05
ch	A05
ch	A05
ch	A05
ch	A05
ch	A05
ch	A05
ch	A05
ch	A05
ch	A05
ch	A05
ch	A05
ch	A05
ch	A05
ch	A05
ch	A05
ch	A05
ch	A05
ch	A05
ch	A05
ch	A05
ch	A06
ch	A06
ch	A06
ch	A06
ch	A06
ch	A06
ch	A06
ch	A06
ch	A06
ch	A06
ch	A06
ch	A06
ch	A06
ch	A06
ch	A06
ch	A06
ch	A06
ch	A06
ch	A06
ch	A06
ch	A06
ch	A06
ch	A06
ch	A06
ch	A06
ch	A06
ch	A06
ch	A06
ch	A06
ch	A06
ch	A06
ch	A06
ch	A06
ch	A06
ch	A06
ch	A06
ch	A06
ch	A06
ch	A06
ch	A06
ch	A06
ch	A06
ch	A06
ch	A06
ch	A06
ch	A06
ch	A06
ch	A06
ch	A06
ch	A06
ch	A06
ch	A06
ch	A06
ch	A06
ch	A06
ch	A06
ch	A06
ch	A06
ch	A06
ch	A06
ch	A06
ch	A06
ch	A06
ch	A06
ch	A06
ch	A06
ch	A06
ch	A06
ch	A06
ch	A06
ch	A06
ch	A06
ch	A06
ch	A06
ch	A06
ch	A06
ch	A06
ch	A06
ch	A06
ch	A06
ch	A06
ch	A06
ch	A06
ch	A06
ch	A06
ch	A06
ch	A06
ch	A06
ch	A06
ch	A06
ch	A06
ch	A06
ch	A06
ch	A06
ch	A06
ch	A06
ch	A06
ch	A06
ch	A06
ch	A06
ch	A06
ch	A06
ch	A06
ch	A06
ch	A06
ch	A06
ch	A06
ch	A06
ch	A06
ch	A06
ch	A06
ch	A06
ch	A06
ch	A06
ch	A06
ch	A06
ch	A06
ch	A06
ch	A06
ch	A06
ch	A06
ch	A06
ch	A06
ch	A06
ch	A06
ch	A06
ch	A06
ch	A06
ch	A07
ch	A07
ch	A07
ch	A07
ch	A07
ch	A07
ch	A07
ch	A07
ch	A07
ch	A07
ch	A07
ch	A07
ch	A07
ch	A07
ch	A07
ch	A07
ch	A07
ch	A07
ch	A07
ch	A07
ch	A07
ch	A07
ch	A07
ch	A07
ch	A07
ch	A07
ch	A07
ch	A07
ch	A07
ch	A07
ch	A07
ch	A07
ch	A07
ch	A07
ch	A07
ch	A07
ch	A07
ch	A07
ch	A07
ch	A07
ch	A07
ch	A07
ch	A07
ch	A07
ch	A07
ch	A07
ch	A07
ch	A07
ch	A07
ch	A07
ch	A07
ch	A07
ch	A07
ch	A07
ch	A07
ch	A07
ch	A07
ch	A07
ch	A07
ch	A07
ch	A07
ch	A07
ch	A07
ch	A07
ch	A07
ch	A07
ch	A07
ch	A07
ch	A07
ch	A07
ch	A07
ch	A07
ch	A07
ch	A07
ch	A07
ch	A07
ch	A07
ch	A07
ch	A07
ch	A07
ch	A07
ch	A07
ch	A07
ch	A07
ch	A07
ch	A07
ch	A07
ch	A07
ch	A07
ch	A07
ch	A07
ch	A07
ch	A07
ch	A07
ch	A07
ch	A07
ch	A07
ch	A07
ch	A07
ch	A07
ch	A07
ch	A07
ch	A07
ch	A07
ch	A07
ch	A07
ch	A07
ch	A07
ch	A07
ch	A07
ch	A07
ch	A07
ch	A07
ch	A07
ch	A07
ch	A07
ch	A07
ch	A07
ch	A07
ch	A07
ch	A07
ch	A07
ch	A07
ch	A07
ch	A07
ch	A07
ch	A07
ch	A07
ch	A07
ch	A07
ch	A07
ch	A07
ch	A07
ch	A07
ch	A07
ch	A07
ch	A07
ch	A07
ch	A07
ch	A07
ch	A07
ch	A07
ch	A07
ch	A07
ch	A07
ch	A07
ch	A08
ch	A08
ch	A08
ch	A08
ch	A08
ch	A08
ch	A08
ch	A08
ch	A08
ch	A08
ch	A08
ch	A08
ch	A08
ch	A08
ch	A08
ch	A08
ch	A08
ch	A08
ch	A08
ch	A08
ch	A08
ch	A08
ch	A08
ch	A08
ch	A08
ch	A08
ch	A08
ch	A08
ch	A08
ch	A08
ch	A08
ch	A08
ch	A08
ch	A08
ch	A08
ch	A08
ch	A08
ch	A08
ch	A08
ch	A08
ch	A08
ch	A08
ch	A08
ch	A08
ch	A08
ch	A08
ch	A08
ch	A08
ch	A08
ch	A08
ch	A08
ch	A08
ch	A08
ch	A08
ch	A08
ch	A08
ch	A08
ch	A08
ch	A08
ch	A08
ch	A08
ch	A08
ch	A08
ch	A08
ch	A08
ch	A08
ch	A08
ch	A08
ch	A08
ch	A08
ch	A08
ch	A08
ch	A08
ch	A08
ch	A08
ch	A08
ch	A08
ch	A08
ch	A08
ch	A08
ch	A08
ch	A08
ch	A08
ch	A08
ch	A08
ch	A08
ch	A08
ch	A08
ch	A08
ch	A08
ch	A08
ch	A08
ch	A08
ch	A08
ch	A08
ch	A08
ch	A08
ch	A08
ch	A08
ch	A08
ch	A08
ch	A08
ch	A08
ch	A08
ch	A08
ch	A08
ch	A08
ch	A08
ch	A08
ch	A08
ch	A08
ch	A08
ch	A08
ch	A08
ch	A08
ch	A08
ch	A08
ch	A08
ch	A08
ch	A08
ch	A08
ch	A08
ch	A08
ch	A08
ch	A08
ch	A08
ch	A08
ch	A08
ch	A08
ch	A08
ch	A08
ch	A08
ch	A08
ch	A08
ch	A08
ch	A08
ch	A08
ch	A08
ch	A08
ch	A08
ch	A08
ch	A08
ch	A08
ch	A08
ch	A08
ch	A08
ch	A08
ch	A08
ch	A08
ch	A08
ch	A08
ch	A08
ch	A08
ch	A08
ch	A08
ch	A08
ch	A08
ch	A08
ch	A08
ch	A08
ch	A08
ch	A08
ch	A08
ch	A08
ch	A08
ch	A08
ch	A08
ch	A08
ch	A08
ch	A08
ch	A08
ch	A08
ch	A08
ch	A09
ch	A09
ch	A09
ch	A09
ch	A09
ch	A09
ch	A09
ch	A09
ch	A09
ch	A09
ch	A09
ch	A09
ch	A09
ch	A09
ch	A09
ch	A09
ch	A09
ch	A09
ch	A09
ch	A09
ch	A09
ch	A09
ch	A09
ch	A09
ch	A09
ch	A09
ch	A09
ch	A09
ch	A09
ch	A09
ch	A09
ch	A09
ch	A09
ch	A09
ch	A09
ch	A09
ch	A09
ch	A09
ch	A09
ch	A09
ch	A09
ch	A09
ch	A09
ch	A09
ch	A09
ch	A09
ch	A09
ch	A09
ch	A09
ch	A09
ch	A09
ch	A09
ch	A09
ch	A09
ch	A09
ch	A09
ch	A09
ch	A09
ch	A09
ch	A09
ch	A09
ch	A09
ch	A09
ch	A09
ch	A09
ch	A09
ch	A09
ch	A09
ch	A09
ch	A09
ch	A09
ch	A09
ch	A09
ch	A09
ch	A09
ch	A09
ch	A09
ch	A09
ch	A09
ch	A09
ch	A09
ch	A09
ch	A09
ch	A09
ch	A09
ch	A09
ch	A09
ch	A09
ch	A09
ch	A09
ch	A09
ch	A09
ch	A09
ch	A09
ch	A09
ch	A09
ch	A09
ch	A09
ch	A09
ch	A09
ch	A09
ch	A09
ch	A09
ch	A09
ch	A09
ch	A09
ch	A09
ch	A09
ch	A09
ch	A09
ch	A09
ch	A09
ch	A09
ch	A09
ch	A09
ch	A09
ch	A09
[truncated: 2,823 more rows]

## Sheet: Sheet3
Chromosome	Position	Reference genotype	Alternate genotype	Annotation region	Annotation gene
chrA05	20816052	A	G	INTERGENIC
chrA05	20816059	G	A	INTERGENIC
chrA05	20816063	T	A	INTERGENIC
chrA05	20816066	C	T	INTERGENIC
chrA05	20816072	G	A	INTERGENIC
chrA05	20816073	T	C	INTERGENIC
chrA05	20816077	C	T	INTERGENIC
chrA05	20816083	T	A	INTERGENIC
chrA05	20816084	A	G	INTERGENIC
chrA05	20816091	C	G	INTERGENIC
chrA05	20816096	T	A	INTERGENIC
chrA05	20816097	G	A	INTERGENIC
chrA05	20816099	T	C	INTERGENIC
chrA05	20816101	C	T	INTERGENIC
chrA05	20816103	A	C	INTERGENIC
chrA05	20816104	C	T	INTERGENIC
chrA05	20816109	A	C	INTERGENIC
chrA05	20816114	T	G	INTERGENIC
chrA05	20816115	G	T	INTERGENIC
chrA05	20816118	C	T	INTERGENIC
chrA05	20816123	A	C	INTERGENIC
chrA05	20816136	C	T	INTERGENIC
chrA05	20816146	G	A	INTERGENIC
chrA05	20816146	GA	G	INTERGENIC
chrA05	20816150	C	T	INTERGENIC
chrA05	20816154	G	C	INTERGENIC
chrA05	20816283	T	C	INTERGENIC
chrA05	20816302	T	A	INTERGENIC
chrA05	20816310	C	A	INTERGENIC
chrA05	20816312	G	A	INTERGENIC
chrA05	20816318	T	A	INTERGENIC
chrA05	20816329	G	A	INTERGENIC
chrA05	20816339	A	T	INTERGENIC
chrA05	20816345	T	G	INTERGENIC
chrA05	20816351	C	T	INTERGENIC
chrA05	20816360	C	T	INTERGENIC
chrA05	20816379	T	G	INTERGENIC
chrA05	20816385	T	C	INTERGENIC
chrA05	20816388	T	A	INTERGENIC
chrA05	20818245	A	T	INTERGENIC
chrA05	20818280	C	T	INTERGENIC
chrA05	20818290	C	G	INTERGENIC
chrA05	20818327	T	C	INTERGENIC
chrA05	20818516	C	A	INTERGENIC
chrA05	20818523	T	G	INTERGENIC
chrA05	20818550	T	C	INTERGENIC
chrA05	20818570	C	T	INTERGENIC
chrA05	20818951	T	C	INTERGENIC
chrA05	20819008	A	G	INTERGENIC
chrA05	20819028	G	A	INTERGENIC
chrA05	20819199	C	G	INTERGENIC
chrA05	20819246	A	T	INTERGENIC
chrA05	20819252	T	G	INTERGENIC
chrA05	20819299	A	G	INTERGENIC
chrA05	20819390	A	T	INTERGENIC
chrA05	20819395	G	T	INTERGENIC
chrA05	20819399	G	A	INTERGENIC
chrA05	20819565	C	A	INTERGENIC
chrA05	20819572	C	A	INTERGENIC
chrA05	20819577	G	T	INTERGENIC
chrA05	20822894	G	T	INTERGENIC
chrA05	20822937	A	T	INTERGENIC
chrA05	20822938	G	A	INTERGENIC
chrA05	20822960	C	T	INTERGENIC
chrA05	20822971	T	G	INTERGENIC
chrA05	20823454	A	C	INTERGENIC
chrA05	20823459	T	A	INTERGENIC
chrA05	20823459	TA	T	INTERGENIC
chrA05	20823466	G	A	INTERGENIC
chrA05	20823652	T	C	INTERGENIC
chrA05	20823689	C	T	INTERGENIC
chrA05	20823736	C	T	INTERGENIC
chrA05	20823745	A	G	INTERGENIC
chrA05	20823769	C	T	INTERGENIC
chrA05	20823772	C	T	INTERGENIC
chrA05	20823793	T	G	INTERGENIC
chrA05	20823813	T	C	INTERGENIC
chrA05	20823820	T	A	INTERGENIC
chrA05	20823954	C	T	INTERGENIC
chrA05	20823967	T	A	INTERGENIC
chrA05	20823970	T	C	INTERGENIC
chrA05	20823997	T	A	INTERGENIC
chrA05	20824056	A	G	INTERGENIC
chrA05	20833850	A	C	UPSTREAM	BnaA05g29990D
chrA05	20846729	A	G
chrA05	20846737	T	C
chrA05	20847007	G	C	INTRAGENIC	BnaA05g30020D
chrA05	20847008	A	G	INTRAGENIC	BnaA05g30020D
chrA05	20866716	C	T	UPSTREAM	BnaA05g30120D
chrA05	20866772	T	C	UPSTREAM	BnaA05g30120D
chrA05	20866841	A	T	UPSTREAM	BnaA05g30120D
chrA05	20873448	T	C	UPSTREAM	BnaA05g30140D
chrA05	20873468	A	G	UPSTREAM	BnaA05g30140D
chrA05	20876857	A	C	UPSTREAM	BnaA05g30170D
chrA05	20876882	A	T	UPSTREAM	BnaA05g30170D
chrA05	20883109	G	A	UPSTREAM	BnaA05g30190D
chrA05	20883154	C	T	UPSTREAM	BnaA05g30190D
chrA05	20883210	A	T	UPSTREAM	BnaA05g30190D
chrA09	30718157	C	T	DOWNSTREAM	BnaA09g44820D
chrA09	30718200	T	C	DOWNSTREAM	BnaA09g44820D
chrA09	30718203	C	G	DOWNSTREAM	BnaA09g44820D
chrA09	30718206	A	C	DOWNSTREAM	BnaA09g44820D
chrA09	30718219	C	T	DOWNSTREAM	BnaA09g44820D
chrA09	30718225	A	C	DOWNSTREAM	BnaA09g44820D
chrA09	30718401	A	G	DOWNSTREAM	BnaA09g44820D
chrA09	30718405	A	G	DOWNSTREAM	BnaA09g44820D
chrA09	30722080	T	A	DOWNSTREAM	BnaA09g44820D
chrA09	30722294	G	A	DOWNSTREAM	BnaA09g44820D
chrA09	30722295	C	T	DOWNSTREAM	BnaA09g44820D
chrA09	30722300	A	G	DOWNSTREAM	BnaA09g44820D
chrA09	30722301	C	T	DOWNSTREAM	BnaA09g44820D
chrA09	30722332	T	G	DOWNSTREAM	BnaA09g44820D
chrA09	30722392	T	A	DOWNSTREAM	BnaA09g44820D
chrA09	30722410	G	A	DOWNSTREAM	BnaA09g44820D
chrA09	30722440	A	C	DOWNSTREAM	BnaA09g44820D
chrA09	30722497	G	C	DOWNSTREAM	BnaA09g44820D
chrA09	30722526	T	C	DOWNSTREAM	BnaA09g44820D
chrA09	30722710	T	C	DOWNSTREAM	BnaA09g44820D
chrA09	30722739	A	G	DOWNSTREAM	BnaA09g44820D
chrA09	30722750	G	A	DOWNSTREAM	BnaA09g44820D
chrA09	30724004	G	A	INTRON	BnaA09g44820D
chrA09	30724065	G	A	SYNONYMOUS_CODING	BnaA09g44820D
chrA09	30724077	A	G	SYNONYMOUS_CODING	BnaA09g44820D
chrA09	30724101	A	T	SYNONYMOUS_CODING	BnaA09g44820D
chrA09	30724141	C	G	NON_SYNONYMOUS_CODING	BnaA09g44820D
chrA09	30724385	G	C	UPSTREAM	BnaA09g44820D
chrA09	30724439	A	C	UPSTREAM	BnaA09g44820D
chrA09	30727912	T	C	UPSTREAM	BnaA09g44820D
chrA09	30730572	A	G
chrA09	30730594	G	A
chrA09	30730595	A	G
chrA09	30730612	C	A
chrA09	30730613	T	A
chrA09	30730635	C	T
chrA09	30730820	G	T
chrA09	30730873	A	C
chrA09	30730889	G	T
chrA09	30732804	G	A
chrA09	30733060	A	G
chrA09	30733070	C	A
chrA09	30733076	T	C
chrA09	30733097	T	C
chrA09	30744628	G	A	INTERGENIC
chrA09	30744643	T	C	INTERGENIC
chrA09	30744649	G	A	INTERGENIC
chrA09	30744676	G	A	INTERGENIC
chrA09	30744716	C	T	INTERGENIC
chrA09	30744718	T	G	INTERGENIC
chrA09	30744835	A	T	INTERGENIC
chrA09	30744907	T	C	INTERGENIC
chrA09	30744913	A	G	INTERGENIC
chrA09	30744928	T	C	INTERGENIC
chrA09	30744946	T	C	INTERGENIC
chrA09	30745007	T	C	INTERGENIC
chrA09	30745269	A	C	INTERGENIC
chrA09	30745481	A	G	INTERGENIC
chrA09	30745495	G	A	INTERGENIC
chrA09	30745513	C	T	INTERGENIC
chrA09	30753751	A	G	INTERGENIC
chrA09	30753754	A	C	INTERGENIC
chrA09	30753759	G	T	INTERGENIC
chrA09	30753766	A	T	INTERGENIC
chrA09	30753805	T	C	INTERGENIC
chrA09	30753810	C	T	INTERGENIC
chrA09	30770598	T	C	UPSTREAM	BnaA09g44900D
chrA09	30770614	G	T	UPSTREAM	BnaA09g44900D
chrA09	30770620	C	T	UPSTREAM	BnaA09g44900D
chrA09	30770643	T	C	UPSTREAM	BnaA09g44900D
chrA09	30770644	G	A	UPSTREAM	BnaA09g44900D
chrA09	30770648	T	A	UPSTREAM	BnaA09g44900D
chrA09	30770696	C	T	UPSTREAM	BnaA09g44900D
chrA09	30770871	G	A	UPSTREAM	BnaA09g44900D
chrA09	30770882	A	C	UPSTREAM	BnaA09g44900D
chrA09	30770892	C	G	UPSTREAM	BnaA09g44900D
chrA09	30770929	T	A	UPSTREAM	BnaA09g44900D
chrA09	30770963	G	A	UPSTREAM	BnaA09g44900D
chrA09	30779846	C	A	DOWNSTREAM	BnaA09g44900D
chrA09	30780695	C	A	INTERGENIC
chrA09	30780702	G	T	INTERGENIC
chrA09	30780719	A	C	INTERGENIC
chrA09	30787057	C	G	INTERGENIC
chrA09	30787093	A	T	INTERGENIC
chrA09	30787103	A	G	INTERGENIC
chrA09	30789285	A	T
chrA09	30789511	A	T
chrA09	30789512	C	T
chrA09	30789549	C	A
chrA09	30789554	T	A
chrA09	30792584	C	T
chrA09	30792585	A	G
chrA09	30792831	C	T
chrA09	30792832	A	T
chrA09	30792845	A	G
chrA09	30792858	C	A
chrA09	30792863	C	A
chrA09	30792887	C	T
chrA09	30794266	T	C
chrA09	30794551	T	A
