# Supplementary material for: Genome-Wide SNP Markers Based on SLAF-Seq Uncover Breeding Traces in Rapeseed (Brassica napus L.)
Source: Front Plant Sci. 2017 Apr 28;8:648. doi: 10.3389/fpls.2017.00648 (PMC5409215; doi:10.3389/fpls.2017.00648)
Supplement: Table S8 — SNP data of accessions of B. napus. [file Presentation1.ZIP]

Archive with 1 entries (1 files):
- Table S8 SNP data of 300 accessions.csv
