# Supplementary material for: Genome-Wide SNP Markers Based on SLAF-Seq Uncover Breeding Traces in Rapeseed (Brassica napus L.)
Source: Front Plant Sci. 2017 Apr 28;8:648. doi: 10.3389/fpls.2017.00648 (PMC5409215; doi:10.3389/fpls.2017.00648)
Supplement: Table S9 — Clustering of different-ecotype accessions among subpopulations in B. napus. [file Table9.XLS]

## Sheet: Sheet1
表11 300个样品的分群对应关系表
Sample ID	BMK ID	Structure Number				Accession number	Accession name	Ecotype
1	aa	7				1	Guiza 4	Semi-winter
2	ab	3				2	5801	Semi-winter
4	ac	8				3	Zheshuang 72	Semi-winter
5	ad	9				4	AN2006	Semi-winter
6	ae	6				5	Huayou 2	Semi-winter
8	af	9				6	Yuyou 2	Semi-winter
11	ag	5				7	Zhongshuang 11 × 0Q1202-4	Semi-winter
12	ah	9				8	FDH094	Spring
13	ai	2				9	FDH072	Semi-winter
14	aj	9				10	Huashuang 5	Semi-winter
17	ak	4				11	CD2011	Semi-winter
18	al	5				12	FDH-2006_078	Semi-winter
21	am	7				13	FDH058	Winter
22	an	9				14	Wanyou 23	Semi-winter
23	ao	4				15	Chengdu 186	Semi-winter
24	ap	9				16	FDH029	Semi-winter
25	aq	8				17	FDH071	Semi-winter
26	ar	5				18	Qianfengyou 3	Semi-winter
27	as	6				19	FDH-2006_093	Semi-winter
29	at	7				20	Mianyou 10	Semi-winter
30	au	3				21	Zhongshuang 4	Semi-winter
31	av	1				22	Huayou 10	Semi-winter
32	aw	8				23	M5T023	Semi-winter
35	ax	9				24	Ganyou 3	Semi-winter
36	ay	6				25	Youyan 8	Semi-winter
37	az	7				26	(B. napus × Turnip)-1	Semi-winter
39	ba	9				27	Deyou 5	Winter
41	bb	7				28	Jiant 86502	Spring
42	bc	7				29	Chuangyou 18 × Ningyou 10	Semi-winter
43	bd	8				30	FDH112	Semi-winter
45	be	6				31	CD2011-047	Semi-winter
47	bf	5				32	Deyou 15	Semi-winter
48	bg	1				33	CD2009-005	Semi-winter
49	bh	4				34	Mianyou 104	Semi-winter
51	bi	1				35	FDH083	Semi-winter
52	bj	2				36	M5T070	Semi-winter
53	bk	5				37	Qianyou 12	Semi-winter
55	bl	5				38	Guangye 224	Semi-winter
56	bm	6				39	FDH001	Semi-winter
57	bn	7				40	Huashuang 3	Semi-winter
58	bo	1				41	Zhongshuang 7	Semi-winter
59	bp	7				42	Chuangaoyou 202	Semi-winter
60	bq	1				43	Xiangyou 13	Semi-winter
61	br	7				44	FDH157	Semi-winter
63	bs	7				45	M5T117	Semi-winter
64	bt	7				46	FDH-2006_080	Semi-winter
66	bu	5				47	Jingtian 1	Semi-winter
67	bv	7				48	FDH158	Semi-winter
69	bw	8				49	FDH-2006_026	Semi-winter
71	bx	6				50	FDH147	Semi-winter
72	by	5				51	CD2009-008	Semi-winter
73	bz	5				52	FDH115	Winter
74	ca	1				53	(B. napus × Turnip)-1	Semi-winter
75	cb	9				54	Zhongshuang 11-4 × 0Q1276-1	Semi-winter
76	cc	8				55	FDH193	Semi-winter
77	cd	5				56	FDH-2006_044	Semi-winter
80	ce	7				57	Chuangyou 18	Semi-winter
81	cf	5				58	Suyou 3	Semi-winter
83	cg	2				59	Xiangyouza 753	Semi-winter
84	ch	8				60	FDH159	Semi-winter
86	ci	5				61	FDH-2006_091	Semi-winter
89	cj	7				62	FDH-2006_101	Semi-winter
90	ck	6				63	FDH209	Semi-winter
91	cl	6				64	CD2009-002	Semi-winter
92	cm	9				65	FDH064	Semi-winter
93	cn	6				66	Huyou 9	Semi-winter
94	co	5				67	FDNH120	Semi-winter
95	cp	6				68	Zhongshuang 11-3 × 0Q854	Semi-winter
97	cq	6				69	FDH110	Semi-winter
99	cr	7				70	FDH030	Spring
102	cs	2				71	FDH151	Semi-winter
103	ct	7				72	FDH073	Semi-winter
104	cu	9				73	(B. napus × Turnip)-1	Semi-winter
105	cv	9				74	CD2011-046	Semi-winter
107	cw	9				75	FDH135	Semi-winter
109	cx	9				76	FDH173	Winter
111	cy	8				77	FDH226	Semi-winter
113	cz	6				78	FDH-2006_102	Semi-winter
114	da	8				79	FDH-2006_113	Semi-winter
118	db	6				80	Zaxuan 1	Semi-winter
121	dc	9				81	FDH-2006_074	Semi-winter
123	dd	8				82	Chuangyou 18 × Ningyou 10	Semi-winter
125	de	9				83	FDH036	Winter
127	df	7				84	FDH190	Semi-winter
128	dg	1				85	Qianyou 17	Semi-winter
129	dh	8				86	FDH070	Spring
130	di	5				87	(B. napus × Turnip)-1	Semi-winter
131	dj	9				88	FDH084	Semi-winter
133	dk	8				89	FDH-2006_054	Semi-winter
138	dl	8				90	FDH-2006_046	Semi-winter
140	dm	7				91	FDH006	Winter
142	dn	3				92	Jingtian 2	Semi-winter
144	do	5				93	AN2006-1	Semi-winter
146	dp	9				94	FDH-2006_068	Spring
147	dq	5				95	FDH125	Winter
149	dr	4				96	FDH182	Semi-winter
150	ds	5				97	FDH-2006_067	Semi-winter
151	dt	1				98	CD2011-044	Semi-winter
152	du	6				99	FDH207	Semi-winter
153	dv	2				100	FDH052	Winter
156	dw	9				101	Huafengyou D-1	Semi-winter
157	dx	6				102	CD2009-009	Semi-winter
159	dy	6				103	Deyou 108	Semi-winter
160	dz	8				104	Apaxix	Spring
161	ea	8				105	Huayou 13	Semi-winter
162	eb	9				106	Zhong A-7	Semi-winter
163	ec	3				107	FDH-2006_072	Semi-winter
164	ed	6				108	Xiangyou 13	Semi-winter
165	ee	9				109	FDH086	Semi-winter
166	ef	6				110	FDH047	Winter
168	eg	3				111	FDH-2006_103	Semi-winter
169	eh	5				112	Morr	Spring
170	ei	3				113	Huaza 14	Semi-winter
171	ej	3				114	M5T012	Semi-winter
172	ek	7				115	Huajianghuaye	Semi-winter
174	el	5				116	JA2013-051	Semi-winter
175	em	5				117	FDH153	Semi-winter
176	en	4				118	Nikas	Semi-winter
178	eo	1				119	Deyang 5	Semi-winter
179	ep	7				120	FDH160	Semi-winter
180	eq	9				121	Chuangyou 18 × Ningyou 10	Semi-winter
182	er	6				122	FDH-2006_030	Semi-winter
183	es	5				123	FDH180	Semi-winter
184	et	7				124	CD2009-10	Semi-winter
186	eu	8				125	Ningyou 2	Semi-winter
187	ev	2				126	Youyan 7	Semi-winter
188	ew	6				127	FDH210	Winter
189	ex	1				128	Huashuang 3	Semi-winter
190	ey	7				129	Lvkangshengyou 1	Semi-winter
191	ez	7				130	FDH024	Semi-winter
193	fa	8				131	CD2009-021	Semi-winter
194	fb	9				132	FDH-2006_108	Semi-winter
195	fc	5				133	Youfeng 1	Semi-winter
196	fd	7				134	CD2011-040	Winter
197	fe	2				135	Deyang 5	Semi-winter
198	ff	7				136	FDH023	Semi-winter
199	fg	7				137	FDH-2006_008	Semi-winter
200	fh	7				138	Zheyou 208	Semi-winter
202	fi	4				139	FDH044	Semi-winter
203	fj	7				140	JS2009-13	Semi-winter
204	fk	7				141	JA2013-123	Semi-winter
205	fl	5				142	FDH074	Semi-winter
206	fm	5				143	FDH-2006_121	Semi-winter
207	fn	9				144	FDH186	Semi-winter
208	fo	7				145	FDH127	Semi-winter
209	fp	9				146	FDH063	Spring
211	fq	9				147	FDH076	Semi-winter
212	fr	5				148	FDH164	Semi-winter
214	fs	5				149	FDH-2006_095	Semi-winter
215	ft	7				150	FDH220	Semi-winter
217	fu	9				151	Huashuang 2	Semi-winter
219	fv	7				152	Bronovski	Winter
220	fw	6				153	FDH043	Winter
221	fx	9				154	FDH192	Winter
222	fy	1				155	JA2013-033	Semi-winter
223	fz	6				156	FDH087	Semi-winter
224	ga	5				157	FDH197	Semi-winter
226	gb	9				158	Apomix	Spring
227	gc	2				159	FDH218	Semi-winter
228	gd	7				160	FDH-2006_002	Semi-winter
229	ge	2				161	FDH-2006_094	Semi-winter
230	gf	3				162	FDH014	Spring
231	gg	4				163	Huaza 10	Semi-winter
232	gh	7				164	FDH-2006_028	Spring
234	gi	4				165	FDH223	Semi-winter
235	gj	9				166	Wanyou 20	Semi-winter
236	gk	7				167	FDH-2006_022	Semi-winter
237	gl	7				168	AN2006-7	Semi-winter
238	gm	8				169	FDH152	Semi-winter
239	gn	5				170	M5T108	Semi-winter
240	go	9				171	Za 5184	Semi-winter
241	gp	4				172	M5T028	Semi-winter
242	gq	2				173	Rex	Spring
243	gr	8				174	FDH-2006_077	Semi-winter
244	gs	7				175	CD2009-20	Semi-winter
245	gt	7				176	Zhongshuang 11	Semi-winter
246	gu	9				177	SX2009-09	Semi-winter
247	gv	1				178	FDH188	Semi-winter
249	gw	4				179	FDH-2006_017	Semi-winter
250	gx	2				180	Huayou 11	Semi-winter
252	gy	4				181	Erra	Winter
253	gz	7				182	Mamov	Semi-winter
254	ha	3				183	FDH221	Semi-winter
255	hb	7				184	CD2011-060	Semi-winter
256	hc	8				185	M5T128	Semi-winter
257	hd	6				186	Huayou 2709	Semi-winter
258	he	2				187	FDH041	Winter
259	hf	8				188	FDH107	Semi-winter
261	hg	6				189	FDH175	Semi-winter
262	hh	4				190	Cibrabra	Winter
268	hi	7				191	T265	Semi-winter
269	hj	6				192	FDH113	Semi-winter
271	hk	9				193	Shengguang 86	Semi-winter
272	hl	5				194	Huayou 16	Semi-winter
275	hm	8				195	FDH053	Semi-winter
276	hn	9				196	Xiangzayou 4	Semi-winter
277	ho	9				197	FDH092	Winter
279	hp	9				198	Xiangnongyou 571	Semi-winter
280	hq	2				199	SX2006-10	Semi-winter
281	hr	9				200	FDH208	Semi-winter
282	hs	7				201	Huayou 9	Semi-winter
283	ht	6				202	AN2006-02	Semi-winter
284	hu	9				203	FDH-2006_052	Semi-winter
285	hv	7				204	JA2013-056	Semi-winter
287	hw	9				205	(B. napus × Turnip)-1	Semi-winter
288	hx	7				206	FDH009	Semi-winter
289	hy	1				207	Apcooix	Spring
290	hz	9				208	AN2006-05	Semi-winter
291	ia	2				209	Huayou 5	Semi-winter
292	ib	5				210	Doral	Semi-winter
293	ic	7				211	FDH050	Semi-winter
294	id	9				212	FDH-2006_081	Semi-winter
297	ie	9				213	FDH211	Semi-winter
298	if	9				214	Qianfengyou 2	Semi-winter
299	ig	6				215	FDH-2006_048	Semi-winter
300	ih	6				216	Hongyou 5	Semi-winter
14G002-4	ii	8				217	FDH167	Semi-winter
14G092-7	ij	9				218	Major	Winter
14G100-4	ik	4				219	Qianyou 17	Semi-winter
14G136-5	il	6				220	Huafengyou D-3	Semi-winter
14G137-4	im	7				221	Jiayou 3	Semi-winter
14G186-6	in	6				222	FDH-2006_004	Semi-winter
14G211-9	io	7				223	FDH-2006_032	Semi-winter
14G235-6	ip	3				224	FDH-2006_084	Semi-winter
14G242-1	iq	9				225	Deyou 3	Semi-winter
14G270-2	ir	9				226	CD2009-014	Semi-winter
14G288-2	is	5				227	Coma	Winter
2016-07-02	it	7				228	JA2013-040	Semi-winter
9	iu	5				229	FDH-2006_090	Semi-winter
2016-10-02	iv	8				230	Za 97	Semi-winter
2016-01-15	iw	9				231	FDH183	Semi-winter
2016-02-16	ix	9				232	Deyang 5	Semi-winter
2016-02-19	iy	6				233	FDH212	Winter
2016-01-20	iz	9				234	Guiza 4	Semi-winter
1934-02-01	ja	7				235	FDH085	Semi-winter
1938-01-01	jb	7				236	Qianhuangyou 27	Semi-winter
1940-01-01	jc	1				237	FDH-2006_125	Semi-winter
1944-02-01	jd	7				238	FDH-2006_100	Semi-winter
1946-02-01	je	5				239	Deyang 4	Semi-winter
1950-01-01	jf	7				240	Huayou 3	Semi-winter
1962-01-01	jg	8				241	CD2011-065	Semi-winter
1968-02-01	jh	4				242	Optima	Semi-winter
70	ji	9				243	FDH-2006_034	Semi-winter
1978-02-01	jj	9				244	Huafengyou D-1	Semi-winter
1985-02-01	jk	1				245	FDH-2006_057	Semi-winter
1987-02-01	jl	5				246	Apomix	Spring
1988-02-01	jm	9				247	FDH155	Semi-winter
1996-01-01	jn	5				248	Ningyou 16	Semi-winter
1998-02-01	jo	1				249	Zhongshuag 11-4 × 0Q1257-5	Semi-winter
101-1	jp	6				250	Manoarin	Winter
106-2	jq	7				251	Huayou 4	Semi-winter
108-2	jr	9				252	FDH-2006_104	Semi-winter
110-1	js	2				253	FDH098	Semi-winter
112-1	jt	9				254	Huaza 11	Semi-winter
115-2	ju	9				255	Haiyou 1	Semi-winter
116-1	jv	7				256	FDH-2006_116	Semi-winter
117-2	jw	4				257	FDH035	Winter
120-1	jx	3				258	FDH016	Semi-winter
122-2	jy	6				259	FDH-2006_058	Semi-winter
126-1	jz	7				260	Literavo	Winter
132-2	ka	7				261	FDH-2006_050	Semi-winter
134-2	kb	1				262	FDH-2006_120	Semi-winter
135-2	kc	5				263	CD2011_050	Semi-winter
136	kd	9				264	FDH-2006_059	Semi-winter
137-1	ke	7				265	Deyang 5	Semi-winter
139-1	kf	8				266	JA2013-013	Semi-winter
141-1	kg	7				267	Zhongshuang 11-3 × 0Q339-1	Semi-winter
143-2	kh	7				268	CD2011_034	Semi-winter
145-1	ki	9				269	FDH131	Semi-winter
148-1	kj	1				270	Huayou 6	Semi-winter
154-2	kk	8				271	FDH082	Semi-winter
155-2	kl	7				272	Eyouchangmei	Semi-winter
158-1	km	9				273	Deyou 108	Semi-winter
167-2	kn	9				274	FDH-2006-109	Semi-winter
173-1	ko	3				275	Zhongyouza 8	Semi-winter
181-1	kp	2				276	FDH005	Semi-winter
201-1	kq	9				277	FDH130	Semi-winter
210-2	kr	4				278	JA2013-120	Semi-winter
213-1	ks	3				279	FDH-2006_086	Semi-winter
218-1	kt	9				280	FDH059	Winter
225-1	ku	5				281	FDH034	Spring
233-1	kv	7				282	FDH170	Semi-winter
248-1	kw	8				283	FDH-2006_024	Semi-winter
260-1	kx	2				284	FDH-2006_079	Semi-winter
263-2	ky	7				285	Tai 265	Semi-winter
264-2	kz	8				286	FDH-2006_019	Spring
265-2	la	5				287	Aijia	Semi-winter
266-1	lb	7				288	Qianyou 17	Semi-winter
270-2	lc	9				289	CD2011-043	Semi-winter
273-2	ld	7				290	FDH081	Semi-winter
274-2	le	7				291	FDH123	Winter
278-1	lf	8				292	FDH046	Semi-winter
286-2	lg	3				293	Youyan 7	Semi-winter
296-2	lh	6				294	FDH114	Semi-winter
295-1	li	5				295	CD2009_018	Semi-winter
2016-01-28	lj	9				296	FDH033	Winter
251-2	lk	9				297	CD2011_061	Semi-winter
124-2	ll	7				298	Leyou 5	Semi-winter
100-2	lm	2				299	FDH150	Semi-winter
216	ln	7				300	FDH-2006_012	Semi-winter

## Sheet: Sheet2
Table S9 Clustering of different accessions among subpopulations in B. napus
Accession number	Ecotype	Structure Number
31	Semi-winter	1
40	Semi-winter	1
48	Semi-winter	1
51	Semi-winter	1
58	Semi-winter	1
60	Semi-winter	1
74	Semi-winter	1
85	Semi-winter	1
98	Semi-winter	1
128	Semi-winter	1
134	Winter	1
148	Semi-winter	1
151	Semi-winter	1
178	Semi-winter	1
189	Semi-winter	1
222	Semi-winter	1
247	Semi-winter	1
289	Semi-winter	1
13	Winter	2
52	Winter	2
83	Winter	2
100	Winter	2
102	Semi-winter	2
110	Winter	2
153	Winter	2
181	Winter	2
187	Winter	2
197	Winter	2
227	Winter	2
229	Semi-winter	2
242	Semi-winter	2
250	Winter	2
258	Semi-winter	2
260	Winter	2
280	Winter	2
291	Winter	2
2	Semi-winter	3
30	Semi-winter	3
120	Semi-winter	3
142	Semi-winter	3
163	Semi-winter	3
168	Semi-winter	3
170	Semi-winter	3
171	Semi-winter	3
173	Spring	3
185	Semi-winter	3
213	Semi-winter	3
230	Semi-winter	3
254	Semi-winter	3
286	Spring	3
17	Semi-winter	4
23	Semi-winter	4
49	Semi-winter	4
68	Semi-winter	4
117	Semi-winter	4
149	Semi-winter	4
176	Semi-winter	4
202	Semi-winter	4
210	Semi-winter	4
231	Semi-winter	4
234	Semi-winter	4
241	Semi-winter	4
249	Semi-winter	4
252	Semi-winter	4
262	Semi-winter	4
267	Semi-winter	4
9	Semi-winter	5
11	Semi-winter	5
18	Semi-winter	5
26	Semi-winter	5
46	Semi-winter	5
47	Semi-winter	5
53	Semi-winter	5
55	Semi-winter	5
66	Semi-winter	5
72	Semi-winter	5
73	Semi-winter	5
77	Semi-winter	5
81	Semi-winter	5
86	Spring	5
87	Semi-winter	5
94	Spring	5
96	Semi-winter	5
119	Semi-winter	5
130	Semi-winter	5
135	Semi-winter	5
144	Semi-winter	5
147	Semi-winter	5
150	Semi-winter	5
169	Semi-winter	5
174	Semi-winter	5
175	Semi-winter	5
183	Semi-winter	5
195	Semi-winter	5
205	Semi-winter	5
206	Semi-winter	5
212	Semi-winter	5
214	Semi-winter	5
224	Semi-winter	5
225	Semi-winter	5
239	Semi-winter	5
265	Semi-winter	5
272	Semi-winter	5
292	Semi-winter	5
295	Semi-winter	5
6	Semi-winter	6
19	Semi-winter	6
27	Winter	6
36	Semi-winter	6
45	Semi-winter	6
56	Semi-winter	6
71	Semi-winter	6
79	Semi-winter	6
90	Semi-winter	6
91	Winter	6
93	Semi-winter	6
95	Winter	6
97	Semi-winter	6
101	Semi-winter	6
113	Semi-winter	6
118	Semi-winter	6
122	Semi-winter	6
152	Winter	6
157	Semi-winter	6
159	Semi-winter	6
164	Spring	6
166	Semi-winter	6
177	Semi-winter	6
182	Semi-winter	6
188	Semi-winter	6
220	Semi-winter	6
223	Semi-winter	6
257	Winter	6
261	Semi-winter	6
269	Semi-winter	6
283	Semi-winter	6
296	Winter	6
299	Semi-winter	6
300	Semi-winter	6
1	Semi-winter	7
3	Semi-winter	7
7	Semi-winter	7
21	Semi-winter	7
29	Semi-winter	7
33	Semi-winter	7
34	Semi-winter	7
37	Semi-winter	7
38	Semi-winter	7
41	Semi-winter	7
42	Semi-winter	7
44	Semi-winter	7
50	Semi-winter	7
57	Semi-winter	7
59	Semi-winter	7
61	Semi-winter	7
63	Semi-winter	7
64	Semi-winter	7
67	Semi-winter	7
80	Semi-winter	7
89	Semi-winter	7
99	Semi-winter	7
103	Semi-winter	7
106	Semi-winter	7
116	Semi-winter	7
124	Semi-winter	7
126	Semi-winter	7
127	Winter	7
132	Semi-winter	7
137	Semi-winter	7
140	Semi-winter	7
141	Semi-winter	7
143	Semi-winter	7
155	Semi-winter	7
172	Semi-winter	7
179	Semi-winter	7
184	Semi-winter	7
190	Winter	7
191	Semi-winter	7
196	Semi-winter	7
198	Semi-winter	7
199	Semi-winter	7
200	Semi-winter	7
203	Semi-winter	7
204	Semi-winter	7
208	Semi-winter	7
215	Semi-winter	7
216	Semi-winter	7
219	Semi-winter	7
228	Semi-winter	7
232	Semi-winter	7
233	Winter	7
236	Semi-winter	7
237	Semi-winter	7
244	Semi-winter	7
245	Semi-winter	7
253	Semi-winter	7
255	Semi-winter	7
263	Semi-winter	7
266	Semi-winter	7
268	Semi-winter	7
273	Semi-winter	7
274	Semi-winter	7
282	Semi-winter	7
285	Semi-winter	7
288	Semi-winter	7
293	Semi-winter	7
4	Semi-winter	8
10	Semi-winter	8
25	Semi-winter	8
32	Semi-winter	8
43	Semi-winter	8
62	Semi-winter	8
65	Semi-winter	8
69	Semi-winter	8
76	Winter	8
84	Semi-winter	8
111	Semi-winter	8
114	Semi-winter	8
123	Semi-winter	8
129	Semi-winter	8
133	Semi-winter	8
138	Semi-winter	8
139	Semi-winter	8
154	Winter	8
160	Semi-winter	8
161	Semi-winter	8
186	Semi-winter	8
193	Semi-winter	8
238	Semi-winter	8
243	Semi-winter	8
248	Semi-winter	8
256	Semi-winter	8
259	Semi-winter	8
264	Semi-winter	8
275	Semi-winter	8
278	Semi-winter	8
5	Semi-winter	9
8	Spring	9
12	Semi-winter	9
14	Semi-winter	9
15	Semi-winter	9
16	Semi-winter	9
20	Semi-winter	9
22	Semi-winter	9
24	Semi-winter	9
28	Spring	9
35	Semi-winter	9
39	Semi-winter	9
54	Semi-winter	9
70	Spring	9
75	Semi-winter	9
78	Semi-winter	9
82	Semi-winter	9
88	Semi-winter	9
92	Semi-winter	9
104	Spring	9
105	Semi-winter	9
107	Semi-winter	9
108	Semi-winter	9
109	Semi-winter	9
112	Spring	9
115	Semi-winter	9
121	Semi-winter	9
125	Semi-winter	9
131	Semi-winter	9
136	Semi-winter	9
145	Semi-winter	9
146	Spring	9
156	Semi-winter	9
158	Spring	9
162	Spring	9
165	Semi-winter	9
167	Semi-winter	9
180	Semi-winter	9
192	Semi-winter	9
194	Semi-winter	9
201	Semi-winter	9
207	Spring	9
209	Semi-winter	9
211	Semi-winter	9
217	Semi-winter	9
218	Winter	9
221	Semi-winter	9
226	Semi-winter	9
235	Semi-winter	9
240	Semi-winter	9
246	Spring	9
251	Semi-winter	9
270	Semi-winter	9
271	Semi-winter	9
276	Semi-winter	9
277	Semi-winter	9
279	Semi-winter	9
281	Spring	9
284	Semi-winter	9
287	Semi-winter	9
290	Semi-winter	9
294	Semi-winter	9
297	Semi-winter	9
298	Semi-winter	9
